# Supplementary material for: RWP-RK Domain 3 (OsRKD3) induces somatic embryogenesis in black rice
Source: BMC Plant Biol. 2023 Apr 19;23:202. doi: 10.1186/s12870-023-04220-z (PMC10114336; doi:10.1186/s12870-023-04220-z)
Supplement: Supplementary file 5 — Additional file 5: Supporting Tables. [file 12870_2023_4220_MOESM5_ESM.xlsx]

## Sheet: Table_S1
Supporting Table S1. The effect of OsRKD3 on Agrobacterium-mediate black rice transformation using immature embryos as explants.
Expression Cassette Treatment	No. of explants	No. of regenerated plants	PCR detection of HPT	Transformation Frequency	Fold Increase in Transformation
pTA7002 Empty Vector	210	5	5	2.38095
pTA7002-synOsRKD3 MOCK treated	310	25	22	7.09677	2.98065
pTA7002-synOsRKD3 DEX treated	278	186	156	56.1151	23.5683
Agrobaterium (strain EHA105)-mediated black rice transformation was performed using calli from immature embryos.
Transformation frequency was estimates as the No. of regenerated plants and positive for PCR detection divided by the No. of explants.

## Sheet: Table_S2
Supporting Table S2. List of differentially expressed genes between OsRKD3 transgenics with DEX treatment (TD) and OsRKD3 transgenics with mock treatment (TM).
UGA_ID	RAPDB_ID	annotation	baseMean	log2FoldChange	lfcSE	stat	pvalue	padj	TM_1	TM_2	TD_1	TD_2	NT_1	NT_2
LOC_Os01g01030	Os01g0100400	monocopper oxidase, putative, expressed	51.1632	3.21312	0.699808	4.59143	4.40221e-06	2.70624e-05	7.82821	19.4799	121.62	131.869	17.64	8.5414
LOC_Os01g01080	Os01g0100900	decarboxylase, putative, expressed	2912.38	-2.31616	0.33441	-6.92612	4.32544e-12	6.76681e-11	5443.22	3821.96	823.604	1038.47	3008.95	3338.09
LOC_Os01g01120	Os01g0101200	enolase-phosphatase E1, putative, expressed	1009.47	5.47153	0.369082	14.8247	1.014e-49	3.40704e-47	60.0163	68.8291	3346.69	2368.15	97.2871	115.843
LOC_Os01g01130	Os01g0101300	snurportin-1, putative, expressed	479.892	2.25455	0.34075	6.61642	3.67997e-11	4.99689e-10	215.276	212.981	1142.59	899.275	233.062	176.166
LOC_Os01g01150	Os01g0101600	RNA recognition motif, putative, expressed	915.695	1.00256	0.338156	2.96478	0.00302899	0.00988954	768.47	571.412	1515.99	1166.68	681.01	790.614
LOC_Os01g01160	Os01g0101700	heat shock protein DnaJ, putative, expressed	134.417	3.38592	0.52191	6.48755	8.72416e-11	1.13394e-09	30.0082	32.4666	296.583	357.146	60.4036	29.8949
LOC_Os01g01280	Os01g0102300	expressed protein	295.562	4.14097	0.427688	9.68222	3.5884e-22	1.59964e-20	36.5317	36.3626	682.781	602.569	253.374	161.753
LOC_Os01g01302	Os01g0102600	shikimate kinase, putative, expressed	605.106	3.69579	0.611617	6.04265	1.51606e-09	1.63848e-08	48.274	172.722	1703.75	1159.35	318.589	227.949
LOC_Os01g01307	Os01g0102700	translocon-associated protein beta domain containing protein, expressed	815.405	-1.96544	0.287155	-6.84453	7.67294e-12	1.15463e-10	1172.93	1432.43	328.588	338.831	801.283	818.373
LOC_Os01g01340	Os01g0102900	light-induced protein 1-like, putative, expressed	36822.5	2.70194	0.807295	3.34691	0.000817187	0.00309549	2338.03	20086.4	83418.7	62491.4	30733.6	21867.1
LOC_Os01g01450	Os01g0104400	stress responsive protein, putative, expressed	1005.87	2.15176	0.298746	7.20263	5.90618e-13	1.04528e-11	524.49	415.572	2256.38	1919.43	453.828	465.507
LOC_Os01g01620	Os01g0105900	kinase, pfkB family, putative, expressed	810.845	1.80635	0.331694	5.44584	5.15603e-08	4.42856e-07	386.192	554.529	1533.06	1758.26	330.883	302.152
LOC_Os01g01710	Os01g0106900	1-deoxy-D-xylulose 5-phosphate reductoisomerase, chloroplast precursor, putative, expressed	1569.41	5.26208	0.340863	15.4375	9.15463e-54	3.74707e-51	100.462	127.269	4090.28	4650.22	257.116	191.114
LOC_Os01g01720	Os01g0107000	pex14, putative, expressed	491.473	1.56085	0.287151	5.43563	5.46027e-08	4.67027e-07	296.167	259.733	853.476	785.721	373.647	380.092
LOC_Os01g01790	Os01g0107900	expressed protein	2154.96	1.21114	0.268098	4.51751	6.25725e-06	3.7296e-05	1249.9	1303.86	3209.07	2701.49	2328.48	2136.95
LOC_Os01g01840	Os01g0108400,Os01g0108500	helix-loop-helix DNA-binding domain containing protein, expressed	1426.09	6.40688	1.5342	4.17603	2.96643e-05	0.000155738	14.3517	84.4131	3490.72	4890.15	4.27636	72.6019
LOC_Os01g01920	Os01g0109300	HD domain containing protein 2, putative, expressed	246.882	2.49513	0.486763	5.12597	2.96005e-07	2.23089e-06	83.501	109.088	547.291	538.466	64.6799	138.264
LOC_Os01g01970	Os01g0109750	expressed protein	60.8184	3.35442	0.749613	4.47487	7.64575e-06	4.50094e-05	6.52351	23.3759	166.428	139.195	20.3127	9.07524
LOC_Os01g02000	Os01g0110100	phosphate transporter 1, putative, expressed	33.9963	6.2668	1.28966	4.85925	1.1783e-06	8.01627e-06	1.3047	1.29866	64.0107	137.364	0	0
LOC_Os01g02020	Os01g0110400	acetyl-CoA acetyltransferase, cytosolic, putative, expressed	3353.26	-2.49479	0.426426	-5.85047	4.90181e-09	4.90879e-08	3964.99	2090.85	480.08	595.243	7380.99	5607.43
LOC_Os01g02080	Os01g0111100	peptidyl-prolyl cis-trans isomerase, putative, expressed	43.4821	7.5238	1.75504	4.28697	1.81124e-05	9.9518e-05	1.3047	0	185.631	53.114	17.64	3.20303
LOC_Os01g02200	Os01g0112500	armadillo/beta-catenin repeat family protein, putative, expressed	1036.7	-3.40402	0.51708	-6.58315	4.60592e-11	6.17561e-10	3037.35	1164.9	170.695	227.108	791.126	829.05
LOC_Os01g02300	Os01g0113300	receptor kinase ORK10, putative, expressed	66.1262	-2.03816	0.541932	-3.76092	0.000169289	0.000754958	88.7198	151.944	27.738	31.1358	46.5054	50.7146
LOC_Os01g02350	Os01g0113700	receptor-like kinase ARK1AS, putative, expressed	67.4603	-3.29626	0.815489	-4.04207	5.29825e-05	0.000264466	250.503	57.1412	14.9358	16.4837	27.2618	38.4363
LOC_Os01g02370	Os01g0113900	receptor-like kinase ARK1AS, putative, expressed	19.5065	3.52399	0.944512	3.73102	0.000190707	0.000840977	6.52351	2.59733	44.8075	60.4401	1.06909	1.60151
LOC_Os01g02400	Os01g0114300	protein kinase domain containing protein, expressed	434.89	1.69495	0.394795	4.29324	1.76084e-05	9.70988e-05	331.394	193.501	768.128	932.243	184.418	199.655
LOC_Os01g02490	Os01g0115100	expressed protein	18.4885	3.26002	0.951351	3.42673	0.000610905	0.00238679	3.91411	5.19465	41.6069	45.7879	10.1563	4.2707
LOC_Os01g02560	Os01g0115600	Ser/Thr receptor-like kinase, putative, expressed	443.415	5.55406	0.405878	13.684	1.26454e-42	2.58793e-40	33.9223	20.7786	1272.75	1296.71	18.7091	17.6166
LOC_Os01g02570	Os01g0115700	protein kinase domain containing protein, expressed	254.664	5.76284	0.592699	9.72305	2.40465e-22	1.0892e-20	14.3517	12.9866	773.462	710.629	3.74181	12.8121
LOC_Os01g02760	Os01g0117000	receptor-like kinase, putative, expressed	44.9597	2.35606	0.551295	4.27369	1.92264e-05	0.00010508	19.5705	20.7786	97.0829	109.891	10.6909	11.7444
LOC_Os01g02880	Os01g0118000	fructose-bisphospate aldolase isozyme, putative, expressed	581.649	-2.10448	0.424126	-4.96192	6.98004e-07	4.93204e-06	990.269	966.205	169.628	287.548	423.359	652.884
LOC_Os01g02884	Os01g0118100	ATP-dependent RNA helicase DHX36, putative, expressed	369.952	1.48182	0.335665	4.41459	1.01201e-05	5.8267e-05	211.362	276.615	647.575	716.123	166.778	201.257
LOC_Os01g02900	Os01g0118400	glycosyltransferase, putative, expressed	1227.95	-5.58283	0.433756	-12.8709	6.56381e-38	9.59509e-36	2485.46	1445.41	41.6069	40.2934	1822.26	1532.65
LOC_Os01g02920	Os01g0118700	glycosyltransferase protein, putative, expressed	772.332	-2.8631	0.429645	-6.66386	2.66723e-11	3.71334e-10	1226.42	631.15	132.289	122.712	1290.93	1230.5
LOC_Os01g02930	Os01g0119000	glycosyltransferase protein, putative, expressed	72.755	-6.05663	1.29937	-4.6612	3.14372e-06	1.99244e-05	277.902	35.0639	0	5.49455	69.4908	48.5792
LOC_Os01g03020	Os01g0120300	tRNA synthetase class I, putative, expressed	926.441	3.9504	0.435439	9.07222	1.16619e-19	4.14745e-18	101.767	193.501	2640.44	1923.09	388.614	311.227
LOC_Os01g03030	Os01g0120400	alanyl-tRNA synthetase, putative, expressed	97.6674	2.56667	0.803263	3.1953	0.00139684	0.00496849	28.7035	45.4532	230.438	208.793	10.6909	61.9252
LOC_Os01g03040	Os01g0120500	expressed protein	639.818	4.3556	0.368373	11.8239	2.9377e-32	2.99247e-30	73.0633	94.8024	1891.52	1543.97	99.9599	135.595
LOC_Os01g03144	Os01g0121600,Os01g0121700	white-brown complex homolog protein 7, putative, expressed	827.701	2.46658	0.301248	8.1879	2.65834e-16	6.89453e-15	257.026	331.159	1702.68	1547.63	583.188	544.515
LOC_Os01g03180	Os01g0122000	retrotransposon protein, putative, unclassified, expressed	22.8134	6.70417	1.65939	4.04015	5.34176e-05	0.000266402	0	1.29866	71.4786	64.1031	0	0
LOC_Os01g03290	Os01g0123700	seven in absentia protein family domain containing protein, expressed	84.027	2.98506	0.71873	4.15323	3.27808e-05	0.000170469	18.2658	29.8692	154.692	227.108	17.1054	57.1206
LOC_Os01g03300	Os01g0123800	seven in absentia protein family protein, expressed	25.4771	3.19969	1.05843	3.02305	0.00250237	0.00835035	2.6094	9.09064	54.4091	53.114	5.87999	27.7596
LOC_Os01g03310	Os01g0123900	BBTI1 - Bowman-Birk type bran trypsin inhibitor precursor, expressed	5613.13	5.02309	0.639777	7.85131	4.117e-15	9.4477e-14	220.495	675.305	12581.3	16547.8	1041.29	2612.6
LOC_Os01g03320	Os01g0124000	BBTI2 - Bowman-Birk type bran trypsin inhibitor precursor, expressed	3405.58	3.33075	0.933171	3.56928	0.000357964	0.00148544	307.91	1377.88	4491.42	12470.8	236.269	1549.2
LOC_Os01g03330	Os01g0124100	BBTI3 - Bowman-Birk type bran trypsin inhibitor precursor, expressed	1409.53	-3.36404	0.645407	-5.21227	1.86548e-07	1.45371e-06	2916.01	2227.21	97.0829	404.765	1118.27	1693.87
LOC_Os01g03510	Os01g0125800	WD domain, G-beta repeat domain containing protein, expressed	844.492	-1.61808	0.411023	-3.93673	8.26007e-05	0.000395724	1398.64	814.262	308.318	413.923	954.697	1177.11
LOC_Os01g03520	Os01g0125900	ubiquitin conjugating enzyme protein, putative, expressed	1678.52	-1.38449	0.430641	-3.21496	0.00130463	0.00467896	3171.73	1558.4	810.802	1001.84	1787.52	1740.84
LOC_Os01g03530	Os01g0126100	multicopper oxidase domain containing protein, expressed	265.44	-5.52947	1.04302	-5.30143	1.149e-07	9.25445e-07	1429.95	77.9198	12.8021	20.1467	25.6581	26.1581
LOC_Os01g03620	Os01g0126900	multicopper oxidase domain containing protein, expressed	53.5946	-8.22396	1.72352	-4.77161	1.82762e-06	1.20443e-05	112.204	41.5572	0	0	136.843	30.9626
LOC_Os01g03660	Os01g0127400,Os01g0127450	MYB family transcription factor, putative, expressed	116.662	3.51773	0.664879	5.29079	1.21791e-07	9.75371e-07	10.4376	37.6612	323.254	227.108	63.0763	38.4363
LOC_Os01g03760	Os01g0128400	expressed protein	2592.15	-2.03471	0.341277	-5.96205	2.49098e-09	2.60702e-08	4707.37	3419.38	835.339	1150.19	2614.99	2825.6
LOC_Os01g03940	Os01g0130200	expressed protein	91.5774	2.27673	0.568104	4.0076	6.13379e-05	0.000303148	27.3987	59.7385	192.032	230.771	14.9673	24.5565
LOC_Os01g03950	Os01g0130400	glycosyl hydrolase, family 31, putative, expressed	102.615	4.4475	0.752451	5.91068	3.40688e-09	3.50689e-08	7.82821	16.8826	324.321	214.288	40.0909	12.2783
LOC_Os01g03980	Os01g0130900	expressed protein	635.404	-3.2283	0.467802	-6.901	5.16366e-12	7.94019e-11	1072.47	636.345	116.286	64.1031	1064.28	858.945
LOC_Os01g04010	Os01g0131300	expressed protein	1481.97	-1.4084	0.327088	-4.30588	1.66326e-05	9.20212e-05	1673.93	2029.81	763.861	630.042	2166.51	1627.67
LOC_Os01g04100	Os01g0132500	expressed protein	455.688	-3.10732	0.65951	-4.71156	2.45826e-06	1.58887e-05	1272.08	301.29	87.4813	95.2389	437.258	540.778
LOC_Os01g04120	Os01g0132766	ZOS1-03 - C2H2 zinc finger protein, expressed	67.8499	2.72507	0.74354	3.665	0.000247343	0.00106243	32.6176	12.9866	217.636	82.4183	37.4181	24.0227
LOC_Os01g04130	Os01g0132800	peptidyl-tRNA hydrolase, mitochondrial precursor protein, putative, expressed	146.015	1.64101	0.51541	3.18388	0.00145313	0.00513787	40.4458	94.8024	227.238	194.141	171.054	148.407
LOC_Os01g04200	Os01g0133500	metallo-beta-lactamase family protein, putative, expressed	120.944	2.21076	0.409151	5.40329	6.5428e-08	5.51861e-07	60.0163	51.9465	263.511	254.581	41.1599	54.4515
LOC_Os01g04260	Os01g0134500	fatty acid hydroxylase, putative, expressed	126.094	2.27733	0.604138	3.76955	0.000163544	0.000731221	49.5787	66.2318	394.733	164.837	29.4	51.7823
LOC_Os01g04280	Os01g0134700	calmodulin binding protein, putative, expressed	815.421	1.67484	0.4385	3.81948	0.000133735	0.000608827	447.513	628.553	1406.1	2031.15	137.913	241.295
LOC_Os01g04324	Os01g0135600	expressed protein	33.1802	3.39907	0.798044	4.25925	2.05113e-05	0.000111426	3.91411	11.688	92.8155	71.4292	12.2945	6.93989
LOC_Os01g04330	Os01g0135700	OsCML16 - Calmodulin-related calcium sensor protein, expressed	1300.65	4.789	0.355133	13.4851	1.9139e-41	3.59048e-39	131.775	105.192	3124.79	3426.77	414.807	600.567
LOC_Os01g04390	Os01g0136300	expressed protein	18.9375	4.36982	1.26987	3.44116	0.000579224	0.00228043	0	5.19465	59.7433	47.6195	0	1.06768
LOC_Os01g04430	Os01g0136501	expressed protein	18.9936	-7.0697	1.76776	-3.99924	6.35453e-05	0.000313095	56.1022	12.9866	0	0	22.9854	21.8873
LOC_Os01g04440	Os01g0136700	expressed protein	52.3844	-3.87461	0.647163	-5.98706	2.13667e-09	2.26143e-08	110.9	110.386	6.40107	9.15759	41.6945	35.7671
LOC_Os01g04570	Os01g0138300	Ser/Thr protein kinase, putative, expressed	88.1419	-2.35628	0.563167	-4.18399	2.8644e-05	0.000150768	122.642	201.293	41.6069	20.1467	71.629	71.5343
LOC_Os01g04580	Os01g0138400	Ser/Thr protein kinase, putative, expressed	307.782	-8.52292	1.13329	-7.52051	5.45646e-14	1.09871e-12	675.836	323.367	1.06684	1.83152	447.414	397.175
LOC_Os01g04590	Os01g0138500	expressed protein	36.8919	7.32436	1.96433	3.72869	0.000192481	0.000847971	0	1.29866	71.4786	137.364	0	11.2106
LOC_Os01g04630	Os01g0138900	muconate cycloisomerase, putative, expressed	2170.19	1.7143	0.483772	3.54361	0.000394694	0.00162112	651.046	1512.94	3672.08	3428.6	1525.59	2230.91
LOC_Os01g04650	Os01g0139200	PB1 domain containing protein, expressed	3188.45	-1.13684	0.255966	-4.44136	8.93902e-06	5.19988e-05	3749.71	4207.67	1890.45	1727.12	3872.78	3682.95
LOC_Os01g04670	Os01g0139700	expressed protein	34.0189	3.41008	0.795459	4.28693	1.81159e-05	9.9518e-05	7.82821	6.49331	49.0749	104.397	14.9673	21.3535
LOC_Os01g04750	Os01g0140700	B3 DNA binding domain containing protein, expressed	317.782	-8.32168	0.90981	-9.14661	5.87471e-20	2.14694e-18	557.108	735.043	2.13369	1.83152	303.621	306.957
LOC_Os01g04800	Os01g0141000	B3 DNA binding domain containing protein, expressed	6289.78	-8.74062	0.407459	-21.4515	4.41945e-102	1.65818e-98	11469.6	9493.23	18.1364	32.9673	8547.37	8177.33
LOC_Os01g04814	Os01g0141100	vacuolar protein sorting-associating protein 4B, putative, expressed	3505.17	-1.74583	0.316947	-5.50828	3.62363e-08	3.18902e-07	5471.92	3759.63	1333.56	1419.43	4483.23	4563.25
LOC_Os01g04860	Os01g0141600	DUF647 domain containing protein, putative, expressed	442.06	1.23211	0.378072	3.25891	0.0011184	0.0040859	281.816	464.921	900.417	853.487	80.1817	71.5343
LOC_Os01g04880	Os01g0141900	retrotransposon protein, putative, unclassified, expressed	578.262	2.76183	0.399594	6.91161	4.7919e-12	7.4192e-11	136.994	220.773	1428.51	996.346	331.952	355.002
LOC_Os01g04900	Os01g0142100	peptidase M50 family protein, putative, expressed	1221.72	4.05292	0.645686	6.27692	3.45342e-10	4.10689e-09	69.1492	293.498	3482.18	2536.65	558.065	390.769
LOC_Os01g04920	Os01g0142300	glycosyl transferase, group 1 domain containing protein, expressed	79.6893	2.65312	0.520214	5.10006	3.39539e-07	2.53439e-06	27.3987	25.9733	146.158	190.478	34.2109	53.9176
LOC_Os01g04950	Os01g0142600,Os01g0142800	peptide transporter PTR2, putative, expressed	4942.79	-3.09541	0.437161	-7.08069	1.43435e-12	2.4097e-11	7928.68	4311.56	549.425	884.623	7982.36	8000.09
LOC_Os01g05064	Os01g0143900	expressed protein	257.46	-4.182	0.583396	-7.16838	7.58915e-13	1.32337e-11	528.404	262.33	27.738	14.6521	426.032	285.603
LOC_Os01g05070	Os01g0144000	expressed protein	318.337	-1.11104	0.357543	-3.10744	0.00188716	0.00650196	357.488	492.193	174.963	219.782	326.072	339.521
LOC_Os01g05080	Os01g0144100	thylakoid lumenal protein, putative, expressed	214.969	5.53363	0.949704	5.82669	5.65361e-09	5.61173e-08	1.3047	22.0773	671.045	412.091	142.189	41.1055
LOC_Os01g05470	Os01g0147700	transcription factor X1, putative, expressed	237.526	1.25803	0.368268	3.41608	0.000635307	0.00247611	114.814	163.632	306.184	360.809	249.632	230.084
LOC_Os01g05490	Os01g0147900	triosephosphate isomerase, cytosolic, putative, expressed	25958.4	-1.83419	0.501603	-3.65666	0.000255525	0.00109361	46262.1	17047.5	9247.41	8507.4	38435.9	36250.3
LOC_Os01g05610	Os01g0149400	Core histone H2A/H2B/H3/H4 domain containing protein, putative, expressed	61.6287	-2.09417	0.537396	-3.89688	9.74381e-05	0.000457939	138.298	123.373	22.4037	40.2934	20.8472	24.5565
LOC_Os01g05630	Os01g0149600	Core histone H2A/H2B/H3/H4 domain containing protein, putative, expressed	477.257	-2.52459	0.36959	-6.8308	8.44431e-12	1.26395e-10	499.701	394.793	67.2112	89.7444	992.115	819.975
LOC_Os01g05650	Os01g0149800	metallothionein, putative, expressed	903.118	2.56038	0.352128	7.27115	3.56452e-13	6.5028e-12	444.903	324.666	2399.33	2139.21	64.6799	45.91
LOC_Os01g05670	Os01g0150000	3-oxo-5-alpha-steroid 4-dehydrogenase, putative, expressed	720.914	1.16538	0.338898	3.43874	0.000584433	0.00229772	632.781	418.169	1164.99	1192.32	472.003	445.221
LOC_Os01g05790	Os01g0151100	SLT1 protein, putative, expressed	1187.38	-1.11942	0.335085	-3.34069	0.000835697	0.00316082	2006.63	1320.74	771.329	760.08	1136.98	1128.53
LOC_Os01g05800	Os01g0151200	inner membrane protein, putative, expressed	2931.58	4.12478	0.466203	8.84761	8.94105e-19	2.98636e-17	271.378	594.788	8728.92	6381.01	898.57	714.809
LOC_Os01g05810	Os01g0151400	gamma-glutamyltranspeptidase 1 precursor, putative, expressed	150.548	3.30395	0.456011	7.24534	4.31362e-13	7.78735e-12	30.0082	49.3492	438.473	344.325	18.7091	22.4212
LOC_Os01g05820	Os01g0151500	gamma-glutamyltranspeptidase 1 precursor, putative, expressed	22.9579	3.29991	0.885719	3.72568	0.000194788	0.000856794	2.6094	9.09064	67.2112	47.6195	4.8109	6.40605
LOC_Os01g05830	Os01g0151600	expressed protein	190.764	2.43822	0.519144	4.69662	2.64501e-06	1.69933e-05	99.1574	55.8425	380.864	459.711	50.7817	98.2261
LOC_Os01g05840	Os01g0151700	oxidoreductase, short chain dehydrogenase/reductase family domain containing family, expressed	39.177	8.89893	1.75722	5.06423	4.10065e-07	3.02272e-06	0	0	149.358	78.7553	6.41454	0.533838
LOC_Os01g05900	Os01g0152300	Core histone H2A/H2B/H3/H4 domain containing protein, putative, expressed	101.6	-3.48912	0.702889	-4.96397	6.9067e-07	4.88481e-06	54.7975	51.9465	4.26738	5.49455	272.083	221.009
LOC_Os01g05970	Os01g0152900,Os01g0153100	OsFBO1 - F-box and other domain containing protein, expressed	221.845	-1.15821	0.353482	-3.27659	0.00105071	0.00386938	187.877	185.709	83.2139	84.2498	359.214	430.807
LOC_Os01g06270	Os01g0155400	expressed protein	455.492	1.1322	0.352655	3.2105	0.00132502	0.00474151	374.45	251.941	704.118	668.504	336.763	397.175
LOC_Os01g06280	Os01g0155500	TKL_IRAK_CrRLK1L-1.4 - The CrRLK1L-1 subfamily has homology to the CrRLK1L homolog, expressed	1235.82	1.29209	0.308432	4.18924	2.79891e-05	0.000147666	928.948	746.731	2293.72	1807.71	786.85	850.937
LOC_Os01g06470	Os01g0158000	expressed protein	410.872	-1.20897	0.349352	-3.4606	0.000538975	0.00213654	643.218	448.039	221.904	250.918	432.447	468.71
LOC_Os01g06600	Os01g0159400	glutaryl-CoA dehydrogenase, mitochondrial precursor, putative, expressed	2443.74	-1.68737	0.390595	-4.32001	1.56022e-05	8.66608e-05	4389.02	2442.78	1153.26	967.041	2748.63	2961.73
LOC_Os01g06640	Os01g0159800	basic helix-loop-helix, putative, expressed	190.738	-2.54335	0.78308	-3.24788	0.0011627	0.00422786	577.983	131.165	33.0722	89.7444	127.222	185.242
LOC_Os01g06660	Os01g0160100	thiamine pyrophosphate enzyme, C-terminal TPP binding domain containing protein, expressed	2745.53	-4.63952	0.758489	-6.11679	9.54776e-10	1.0609e-08	7738.19	1223.34	172.829	186.815	4565.01	2586.98
LOC_Os01g06790	Os01g0161300	disease resistance protein, putative, expressed	52.3741	2.26846	0.644426	3.52013	0.00043133	0.00174894	14.3517	33.7652	142.957	87.9129	18.1745	17.0828
LOC_Os01g07090	Os01g0164600	5-azacytidine resistance protein azr1, putative, expressed	344.383	3.91243	0.406671	9.62064	6.54218e-22	2.86532e-20	67.8445	42.8559	958.027	706.966	149.138	141.467
LOC_Os01g07120	Os01g0165000	AP2 domain containing protein, expressed	890.558	-2.94523	0.489001	-6.02296	1.71259e-09	1.83765e-08	1409.08	615.566	120.553	142.858	1717.49	1337.8
LOC_Os01g07130	Os01g0165100	expressed protein	77.9651	-3.45647	0.692588	-4.99066	6.01742e-07	4.29772e-06	120.033	59.7385	7.46791	9.15759	154.483	116.91
LOC_Os01g07170	Os01g0165800	HORMA domain containing protein, putative, expressed	152.44	2.15721	0.487971	4.42079	9.8342e-06	5.67166e-05	45.6646	92.2051	291.249	324.179	93.0108	68.3312
LOC_Os01g07250	Os01g0166700	saposin-like type B, region 1 family protein, putative, expressed	351.869	1.97888	0.534407	3.70294	0.000213113	0.000927969	84.8057	244.149	659.31	637.368	245.891	239.693
LOC_Os01g07260	Os01g0166800	expressed protein	112.54	3.22924	0.513445	6.28936	3.18771e-10	3.81508e-09	20.8752	36.3626	310.452	225.277	47.5745	34.6995
LOC_Os01g07270	None	transposon protein, putative, unclassified, expressed	12.8165	3.26315	1.07291	3.0414	0.0023548	0.00792277	3.91411	2.59733	33.0722	29.3043	2.67272	5.33838
LOC_Os01g07300	Os01g0167400	uncharacterized 50.6 kDa protein in the 5region of gyrA and gyrB, putative, expressed	1253.3	-3.00136	0.496309	-6.04736	1.4724e-09	1.59283e-08	721.5	490.895	86.4144	64.1031	4147.53	2009.37
LOC_Os01g07360	Os01g0167900	KIP1, putative, expressed	115.753	-3.40727	0.639128	-5.33112	9.76105e-08	7.96451e-07	157.869	251.941	17.0695	21.9782	73.7672	171.896
LOC_Os01g07370	Os01g0168100	KIP1, putative, expressed	1980.64	2.79196	0.409526	6.81754	9.26101e-12	1.3816e-10	493.177	824.651	4773.06	4353.52	566.617	872.825
LOC_Os01g07530	Os01g0170000	uncharacterized glycosyltransferase, putative, expressed	106.844	2.16887	0.615272	3.52506	0.000423395	0.00172141	27.3987	58.4398	152.559	234.434	56.6617	111.572
LOC_Os01g07700	Os01g0171800	expressed protein	113.176	2.7846	0.429891	6.47746	9.32796e-11	1.20754e-09	35.227	45.4532	258.176	298.537	19.2436	22.4212
LOC_Os01g07720	Os01g0172000	dolichyl-P-Man Man-PP-dolichyl mannosyltransferase, putative, expressed	335.042	-1.04022	0.339469	-3.06426	0.00218212	0.00741044	407.067	494.791	210.168	228.94	294	375.288
LOC_Os01g07770	Os01g0172600	peroxidase precursor, putative, expressed	35.6031	2.07935	0.642032	3.2387	0.00120074	0.00434443	13.047	15.584	55.4759	65.9346	37.9527	25.6242
LOC_Os01g07780	Os01g0172800	embryo-specific 3, putative, expressed	92.5777	2.98429	0.697159	4.28065	1.86352e-05	0.000102121	9.13292	41.5572	235.773	164.837	51.8508	52.3161
LOC_Os01g07800	Os01g0173000	thiol-disulphide oxidoreductase DCC, putative, expressed	159.903	2.25837	0.427496	5.2828	1.27228e-07	1.01565e-06	74.368	49.3492	304.051	287.548	103.167	140.933
LOC_Os01g07870	Os01g0173900	ABC transporter family protein, putative, expressed	3490.36	-1.09625	0.281746	-3.8909	9.98726e-05	0.000468207	3871.05	4003.78	1603.47	2082.44	4645.73	4735.67
LOC_Os01g07880	Os01g0174000	transcription factor HY5, putative, expressed	62.5338	-2.23361	0.55917	-3.99451	6.48283e-05	0.000318998	159.174	92.2051	24.5374	29.3043	37.4181	32.5641
LOC_Os01g07970	Os01g0175100	expressed protein	1439.85	-1.50888	0.399306	-3.77877	0.000157606	0.000706778	2339.33	1307.75	689.182	591.58	2035.01	1676.25
LOC_Os01g08090	Os01g0176000	flavonol-3-O-glycoside-7-O-glucosyltransferase 1, putative, expressed	421.865	-3.65168	0.515193	-7.08799	1.36075e-12	2.29291e-11	666.703	306.484	37.3396	40.2934	837.097	643.275
LOC_Os01g08100	Os01g0176100	flavonol-3-O-glycoside-7-O-glucosyltransferase 1, putative, expressed	22.581	-2.56125	0.849694	-3.01432	0.00257557	0.00856698	28.7035	35.0639	5.33422	5.49455	24.5891	36.301
LOC_Os01g08220	Os01g0177400	gibberellin 3-beta-dioxygenase 2-2, putative, expressed	28.6967	5.98193	1.56605	3.81974	0.00013359	0.00060841	0	2.59733	92.8155	71.4292	0	5.33838
LOC_Os01g08270	Os01g0178000	aminotransferase, classes I and II, domain containing protein, expressed	1542.25	1.32014	0.263777	5.00476	5.59322e-07	4.01898e-06	1071.16	1064.9	2884.75	2446.91	891.086	894.712
LOC_Os01g08310	Os01g0178400	serine/threonine protein phosphatase 2A 59 kDa regulatory subunit Bgamma isoform, putative, expressed	28.5473	2.89754	0.729169	3.97376	7.07471e-05	0.000344881	10.4376	9.09064	75.746	69.5977	4.27636	2.13535
LOC_Os01g08370	Os01g0178900	symbiosis-related disease resistance protein, putative, expressed	196.206	-2.89034	0.435894	-6.63084	3.33775e-11	4.56775e-10	315.738	284.407	29.8717	53.114	230.389	263.716
LOC_Os01g08380	Os01g0179000	transferase family protein, putative, expressed	196.752	-5.21694	0.689171	-7.56988	3.73569e-14	7.65918e-13	185.268	341.548	4.26738	10.9891	380.596	257.844
LOC_Os01g08400	Os01g0179200	syntaxin, putative, expressed	379.701	-1.12565	0.326035	-3.45256	0.000555302	0.00219469	540.147	494.791	206.968	269.233	359.749	407.318
LOC_Os01g08460	Os01g0179800	TMS membrane protein/tumour differentially expressed protein, putative, expressed	415.588	6.40608	0.475664	13.4677	2.42439e-41	4.43723e-39	11.7423	16.8826	1170.33	1258.25	14.4327	21.8873
LOC_Os01g08510	Os01g0180300	MAR-binding filament-like protein 1, putative, expressed	249.023	5.60207	0.531856	10.5331	6.08283e-26	3.67122e-24	9.13292	19.4799	842.807	545.792	38.4872	38.4363
LOC_Os01g08560	Os01g0180800	DnaK family protein, putative, expressed	5548.81	-2.30464	0.417533	-5.51966	3.3965e-08	3.0044e-07	10286.3	6182.93	1513.85	1820.53	8265.13	5224.14
LOC_Os01g08660	Os01g0182200	aquaporin protein, putative, expressed	698.517	-1.20387	0.296741	-4.05696	4.97157e-05	0.000249376	1068.55	915.557	390.465	472.532	652.679	691.32
LOC_Os01g08670	Os01g0182300	expressed protein	91.2398	-4.23955	0.68567	-6.18307	6.2865e-10	7.19415e-09	173.525	131.165	3.20053	14.6521	113.323	111.572
LOC_Os01g08680	Os01g0182400	myb/SANT domain protein, putative, expressed	358.492	-1.44058	0.354156	-4.06765	4.74894e-05	0.000239276	404.458	320.77	118.42	150.184	625.417	531.702
LOC_Os01g08760	Os01g0183000	choline/ethanolamine kinase, putative, expressed	59.6689	-1.97554	0.540524	-3.65486	0.000257318	0.00110086	130.47	88.3091	23.4706	32.9673	39.0218	43.7747
LOC_Os01g08780	Os01g0183300	endonuclease/exonuclease/phosphatase family domain containing protein, expressed	15.8567	3.37562	1.0859	3.10859	0.00187981	0.00647859	3.91411	3.89599	32.0053	49.451	1.06909	4.80454
LOC_Os01g08860	Os01g0184100	hsp20/alpha crystallin family protein, putative, expressed	85.4038	-5.93972	1.61309	-3.6822	0.000231233	0.000998947	33.9223	49.3492	1.06684	0	363.49	64.5944
LOC_Os01g08890	None	expressed protein	168.754	2.10758	0.38946	5.41154	6.24839e-08	5.28811e-07	61.321	63.6345	300.85	236.266	191.902	158.55
LOC_Os01g08930	Os01g0184500	DEAD-box ATP-dependent RNA helicase, putative, expressed	430.614	2.70252	0.594343	4.54707	5.4398e-06	3.27523e-05	76.9774	203.89	1127.65	699.64	308.967	166.557
LOC_Os01g08950	Os01g0184700	expressed protein	102.285	-1.34252	0.430434	-3.11898	0.00181479	0.00627662	176.135	140.256	54.4091	71.4292	91.4071	80.0757
LOC_Os01g08960	Os01g0184800	phosducin-like protein 3, putative, expressed	391.955	-1.22132	0.341428	-3.5771	0.000347423	0.00144542	486.654	358.431	167.495	195.972	576.774	566.402
LOC_Os01g09010	Os01g0185300	transferase family protein, putative, expressed	5864.2	-3.59398	0.293323	-12.2526	1.62658e-34	1.95816e-32	7841.26	6251.76	595.299	571.434	10842.7	9082.72
LOC_Os01g09030	Os01g0185500	2-aminoethanethiol dioxygenase, putative, expressed	1506.23	-4.69701	0.533543	-8.80343	1.32693e-18	4.36086e-17	3376.57	1233.73	94.9492	82.4183	2284.64	1965.06
LOC_Os01g09080	Os01g0185900	WRKY107, expressed	375.059	-8.58877	1.05223	-8.16249	3.28198e-16	8.43425e-15	1196.41	354.535	2.13369	1.83152	292.931	402.514
LOC_Os01g09100	Os01g0186000	WRKY10, expressed	50.8069	-2.64907	0.670837	-3.9489	7.85099e-05	0.0003783	91.3292	59.7385	8.53476	16.4837	75.9054	52.8499
LOC_Os01g09200	Os01g0186700	AGC_AGC_other_NDRh_TRCd.1 - ACG kinases include homologs to PKA, PKG and PKC, expressed	1249.65	-1.32618	0.332432	-3.98933	6.62603e-05	0.000325617	1925.74	1505.15	579.297	791.216	1270.61	1425.88
LOC_Os01g09220	Os01g0186900	transposon protein, putative, CACTA, En/Spm sub-class, expressed	10170.2	4.70026	0.430856	10.9091	1.04269e-27	7.42816e-26	1330.8	729.848	24850	28720	2108.78	3281.5
LOC_Os01g09252	Os01g0187500	WD domain, G-beta repeat domain containing protein, expressed	197.682	1.54002	0.413978	3.72005	0.000199186	0.000872727	138.298	83.1144	328.588	315.021	176.4	144.67
LOC_Os01g09300	Os01g0188100	oxidoreductase, putative, expressed	871.086	-2.45079	0.349396	-7.01436	2.31005e-12	3.75479e-11	1767.87	1409.05	244.307	338.831	809.835	656.62
LOC_Os01g09305	None	EMB1895, putative, expressed	52.0356	2.83595	0.583525	4.86003	1.17367e-06	7.98723e-06	15.6564	18.1813	112.019	130.038	13.8982	22.4212
LOC_Os01g09310	Os01g0188200	EMB1895, putative, expressed	87.7022	2.22975	0.555139	4.01656	5.90539e-05	0.000292631	44.3599	37.6612	167.495	217.951	18.7091	40.0378
LOC_Os01g09370	Os01g0188900	ankyrin repeat domain-containing protein 28, putative, expressed	274.947	2.89999	0.647437	4.47918	7.49302e-06	4.41925e-05	54.7975	99.997	722.254	432.238	256.047	84.3464
LOC_Os01g09420	Os01g0189800	expressed protein	285.724	-1.24916	0.330023	-3.78507	0.000153666	0.00069021	473.607	416.871	187.765	186.815	249.098	200.189
LOC_Os01g09430	Os01g0190000	expressed protein	656.238	2.77093	0.545642	5.07829	3.80845e-07	2.81655e-06	152.65	277.914	2030.21	906.601	343.712	226.347
LOC_Os01g09540	Os01g0191200	HAD superfamily phosphatase, putative, expressed	1645.16	9.69945	0.654668	14.8158	1.15737e-49	3.83158e-47	1.3047	10.3893	6004.2	3728.97	64.1454	61.9252
LOC_Os01g09560	Os01g0191500	mitochondrial-processing peptidase subunit alpha, mitochondrial precursor, putative, expressed	1907.5	-1.37869	0.28648	-4.81251	1.4905e-06	9.97399e-06	3293.07	2562.26	1078.58	1174	1674.19	1662.9
LOC_Os01g09570	Os01g0191700	6-phosphofructokinase, putative, expressed	2625.39	-1.70037	0.437909	-3.88292	0.000103208	0.000482135	5577.6	2919.39	1368.76	1245.43	2786.05	1855.09
LOC_Os01g09640	Os01g0192300	Myb transcription factor, putative, expressed	412.78	2.71946	0.428699	6.34352	2.24573e-10	2.7491e-09	180.049	106.49	760.66	1128.21	138.982	162.287
LOC_Os01g09670	Os01g0192600	pollen-specific protein SF21, putative, expressed	50.1981	-2.69428	0.651495	-4.13554	3.54122e-05	0.00018297	52.1881	67.5305	10.6684	7.32607	91.4071	72.0681
LOC_Os01g09700	Os01g0192900	aminotransferase, classes I and II, domain containing protein, expressed	55.0309	-7.36976	1.73932	-4.23715	2.26379e-05	0.00012189	129.166	107.789	0	1.83152	85.5272	5.87222
LOC_Os01g09770	Os01g0194000	expressed protein	382.423	1.75535	0.350745	5.00464	5.59677e-07	4.02024e-06	247.893	177.917	739.323	697.808	191.902	239.693
LOC_Os01g09790	Os01g0194200	IQ calmodulin-binding motif domain containing protein, expressed	37.2323	-2.76109	0.725921	-3.80357	0.000142627	0.000644848	49.5787	72.7251	11.7353	5.49455	35.8145	48.0454
LOC_Os01g09800	Os01g0194300	BTBA1 - Bric-a-Brac,Tramtrack, Broad Complex BTB domain with Ankyrin repeat region, expressed	464.162	-2.02623	0.482643	-4.19819	2.69057e-05	0.000142552	474.912	1007.76	163.227	201.467	543.632	393.972
LOC_Os01g09830	Os01g0194600	OsGrx_A2 - glutaredoxin subgroup III, expressed	33.366	3.39286	0.817472	4.15043	3.31858e-05	0.000172376	11.7423	3.89599	80.0134	84.2498	6.41454	13.8798
LOC_Os01g09850	Os01g0195000,Os01g0195066	ZOS1-04 - C2H2 zinc finger protein, expressed	364.105	-2.23869	0.331173	-6.75989	1.38101e-11	2.01355e-10	332.699	384.404	73.6123	78.7553	641.988	673.169
LOC_Os01g09930	None	helix-loop-helix DNA-binding domain containing protein, expressed	26.0797	8.31258	1.85817	4.47354	7.69366e-06	4.52573e-05	0	0	78.9465	73.2607	0	4.2707
LOC_Os01g10040	Os01g0197100	cytochrome P450, putative, expressed	352.069	-2.7151	0.408174	-6.65182	2.89491e-11	4.01789e-10	371.84	257.135	51.2086	43.9564	625.417	762.854
LOC_Os01g10070	Os01g0197350	expressed protein	38.16	3.19357	0.719852	4.43642	9.1467e-06	5.31382e-05	14.3517	5.19465	96.016	82.4183	12.8291	18.1505
LOC_Os01g10080	Os01g0197400	expressed protein	238.302	3.18035	0.371136	8.56922	1.04188e-17	3.1483e-16	57.4069	55.8425	538.757	487.184	164.105	126.52
LOC_Os01g10210	Os01g0198900	lachrymatory factor synthase, putative, expressed	831.558	2.07978	0.492901	4.21946	2.44892e-05	0.000130888	352.27	158.437	1243.94	913.927	944.541	1376.23
LOC_Os01g10260	Os01g0199700	expressed protein	14.6468	6.78376	1.74156	3.89523	9.81074e-05	0.000460795	0	0	28.8048	23.8097	25.1236	10.1429
LOC_Os01g10320	Os01g0200300	class III HD-Zip protein 8, putative, expressed	75.7165	4.60925	0.619349	7.44208	9.911e-14	1.92342e-12	7.82821	9.09064	243.241	168.5	11.76	13.8798
LOC_Os01g10400	Os01g0200700	expressed protein	20464.4	4.73628	0.835781	5.66689	1.45413e-08	1.35831e-07	2014.46	2350.58	65445.6	50899.7	1890.15	185.776
LOC_Os01g10430	Os01g0201000	protein kinase family protein, putative, expressed	256.226	1.74218	0.315157	5.52797	3.23965e-08	2.8747e-07	142.213	150.645	480.08	500.004	125.083	139.332
LOC_Os01g10450	Os01g0201200	protein kinase domain containing protein, expressed	582.328	1.48836	0.381226	3.90413	9.45641e-05	0.000445828	270.073	431.156	848.142	1120.89	400.374	423.333
LOC_Os01g10530	Os01g0201900	expressed protein	702.016	-1.18479	0.278459	-4.25479	2.09241e-05	0.000113477	768.47	672.707	313.652	320.516	1057.33	1079.42
LOC_Os01g10610	Os01g0203000	BES1/BZR1 homolog protein, putative, expressed	804.297	-1.33948	0.290891	-4.60475	4.12955e-06	2.55889e-05	1213.37	1107.76	411.802	507.33	823.199	762.32
LOC_Os01g10800	Os01g0205200	pentatricopeptide, putative, expressed	123.881	2.13518	0.506731	4.21363	2.51295e-05	0.000134119	60.0163	64.9331	274.179	274.728	21.9163	47.5116
LOC_Os01g10810	Os01g0205300	rho termination factor, N-terminal domain containing protein, expressed	30.9702	8.55857	1.59654	5.3607	8.28981e-08	6.87114e-07	0	0	106.684	73.2607	2.67272	3.20303
LOC_Os01g10840	Os01g0205700	CGMC_GSK.2 - CGMC includes CDA, MAPK, GSK3, and CLKC kinases, expressed	722.237	-1.03812	0.265955	-3.90339	9.48559e-05	0.000447016	842.838	866.208	418.203	413.923	923.693	868.554
LOC_Os01g10850	Os01g0205900	peroxidase precursor, putative, expressed	17.5692	-7.67942	1.74902	-4.3907	1.12987e-05	6.44224e-05	48.274	57.1412	0	0	0	0
LOC_Os01g10890	Os01g0206700	CAMK_KIN1/SNF1/Nim1_like.8 - CAMK includes calcium/calmodulin depedent protein kinases, expressed	106.008	4.76572	0.763259	6.2439	4.26789e-10	5.01455e-09	11.7423	10.3893	336.056	265.57	10.6909	1.60151
LOC_Os01g11054	Os01g0208700	phosphoenolpyruvate carboxylase, putative, expressed	1546.04	4.9169	0.455965	10.7835	4.11823e-27	2.76745e-25	99.1574	167.528	5200.87	2853.5	508.352	446.822
LOC_Os01g11160	Os01g0209800	amino acid permease family protein, putative, expressed	553.21	-1.33284	0.418268	-3.18657	0.00143972	0.00510009	828.486	1133.73	413.936	364.472	368.836	209.798
LOC_Os01g11230	Os01g0210500	SOUL heme-binding protein, putative, expressed	332.43	2.40653	0.442934	5.43315	5.53676e-08	4.7321e-07	167.002	81.8158	632.639	686.819	228.785	197.52
LOC_Os01g11250	Os01g0210700	potassium channel KAT1, putative, expressed	78.3356	3.96565	0.564019	7.03105	2.04978e-12	3.35111e-11	10.4376	12.9866	160.027	206.962	44.9018	34.6995
LOC_Os01g11340	Os01g0211600	cytochrome P450, putative, expressed	206.212	-5.25544	1.08485	-4.8444	1.26995e-06	8.58788e-06	1009.84	66.2318	8.53476	20.1467	95.149	37.3686
LOC_Os01g11460	Os01g0212700	zinc finger, C3HC4 type domain containing protein, expressed	46.5334	-4.4248	0.984971	-4.49232	7.04516e-06	4.17041e-05	151.345	38.9599	6.40107	1.83152	40.0909	40.5717
LOC_Os01g11480	None	zinc finger, C3HC4 type domain containing protein, expressed	37.1262	-8.52243	1.82057	-4.68119	2.85216e-06	1.82357e-05	172.221	16.8826	0	0	16.5709	17.0828
LOC_Os01g11520	Os01g0213400	RING-H2 finger protein, putative, expressed	469.806	-2.67746	0.424765	-6.30339	2.91209e-10	3.51135e-09	737.157	451.935	110.952	73.2607	730.723	714.809
LOC_Os01g11570	Os01g0214200	GDSL-like lipase/acylhydrolase, putative, expressed	326.038	-2.31312	0.402584	-5.74569	9.15485e-09	8.79991e-08	362.707	437.649	60.8102	102.565	471.468	521.026
LOC_Os01g11590	Os01g0214400	uncharacterized protein HI0077, putative, expressed	333.782	1.11183	0.349135	3.18453	0.00144992	0.00512813	199.619	237.655	541.957	401.102	331.418	290.942
LOC_Os01g11810	Os01g0217000	powdery mildew resistant protein 5, putative, expressed	24.879	3.58465	1.13395	3.16121	0.00157118	0.00551025	9.13292	1.29866	89.615	34.7988	11.2254	3.20303
LOC_Os01g11880	Os01g0217800	DJ-1 family protein, putative, expressed	329.904	-2.08391	0.365155	-5.70692	1.1504e-08	1.09227e-07	581.897	429.857	104.551	135.532	376.854	350.731
LOC_Os01g11946	Os01g0218700	ABC transporter, ATP-binding protein, putative, expressed	799.518	3.0668	0.33393	9.18397	4.15502e-20	1.5309e-18	254.417	192.202	2012.07	1728.95	271.014	338.453
LOC_Os01g11952	Os01g0218800	histone-lysine N-methyltransferase ATX5, putative, expressed	329.915	1.46297	0.33637	4.34929	1.3658e-05	7.66184e-05	174.83	242.85	594.233	556.781	206.869	203.926
LOC_Os01g11960	Os01g0218900	histone-lysine N-methyltransferase ATX5, putative, expressed	157.645	3.18058	0.421259	7.55017	4.34689e-14	8.86387e-13	36.5317	49.3492	406.468	371.798	34.7454	46.9777
LOC_Os01g12000	Os01g0219300	expressed protein	14.0362	-5.80055	1.76412	-3.28807	0.00100875	0.00372585	20.8752	7.79198	0	0	23.52	32.0303
LOC_Os01g12080	Os01g0220200	plant-specific domain TIGR01589 family protein, putative, expressed	1003.16	1.27379	0.428621	2.97182	0.00296036	0.00969078	555.803	757.12	1470.11	1705.14	1000.13	530.635
LOC_Os01g12160	Os01g0221100	OsGH3.3 - Probable indole-3-acetic acid-amido synthetase, expressed	173.659	1.67873	0.382152	4.39285	1.11877e-05	6.38583e-05	75.6727	84.4131	217.636	296.706	184.418	183.106
LOC_Os01g12180	Os01g0221300	expressed protein	60.3681	2.37975	0.577168	4.12315	3.73727e-05	0.000191998	15.6564	35.0639	121.62	142.858	24.0545	22.955
LOC_Os01g12210	Os01g0221600	aluminum-activated malate transporter, putative, expressed	141.324	5.71988	0.992897	5.7608	8.3718e-09	8.10606e-08	3.91411	11.688	158.96	664.841	1.06909	7.47373
LOC_Os01g12220	Os01g0221700	uncharacterized protein family UPF0016 domain containing protein, expressed	123.564	3.90923	0.595476	6.56488	5.20737e-11	6.95304e-10	9.13292	31.1679	317.92	287.548	42.229	53.3838
LOC_Os01g12230	Os01g0221900	peptidase C45, acyl-coenzyme A/6-aminopenicillanic acid acyl-transferase, putative, expressed	39.6495	4.07801	0.860315	4.74014	2.13571e-06	1.39441e-05	3.91411	7.79198	113.086	84.2498	21.3818	7.47373
LOC_Os01g12260	Os01g0222500	vacuolar ATP synthase subunit E, putative, expressed	49.3142	2.10287	0.574048	3.66324	0.00024905	0.00106874	22.1799	24.6746	97.0829	104.397	29.9345	17.6166
LOC_Os01g12270	Os01g0222600	expressed protein	504.095	1.98946	0.383614	5.1861	2.14748e-07	1.65789e-06	182.658	261.031	1045.51	714.292	434.585	386.499
LOC_Os01g12420	Os01g0223900	receptor-like protein kinase, putative, expressed	67.2651	-4.44689	0.725189	-6.13204	8.67582e-10	9.71209e-09	127.861	112.984	4.26738	7.32607	57.7308	93.4216
LOC_Os01g12430	Os01g0224000	receptor-like protein kinase, putative, expressed	257.94	-7.19821	1.03144	-6.97882	2.97679e-12	4.72924e-11	868.932	128.568	3.20053	3.66304	275.291	267.987
LOC_Os01g12440	Os01g0224100	AP2 domain containing protein, expressed	178.273	-3.22511	0.486166	-6.63376	3.2724e-11	4.49745e-10	117.423	148.048	13.869	14.6521	389.683	385.965
LOC_Os01g12464	Os01g0224300	CHCH domain containing protein, expressed	532.568	-5.40605	0.796038	-6.7912	1.11204e-11	1.64374e-10	1630.88	251.941	22.4037	21.9782	662.835	605.372
LOC_Os01g12710	Os01g0227100	oxidoreductase, short chain dehydrogenase/reductase family domain containing protein, expressed	898.063	2.13696	0.669246	3.19309	0.00140761	0.00499995	780.212	168.826	2261.71	1912.1	157.691	107.835
LOC_Os01g12720	Os01g0227200	protein kinase domain containing protein, expressed	196.972	2.05923	0.37744	5.4558	4.87527e-08	4.22124e-07	82.1962	92.2051	376.596	349.82	162.502	118.512
LOC_Os01g12740	Os01g0227400	cytochrome P450, putative, expressed	111.336	3.54721	0.730265	4.85742	1.18923e-06	8.08331e-06	23.4846	23.3759	213.369	335.168	14.4327	58.1883
LOC_Os01g12750	Os01g0227500	cytochrome P450, putative, expressed	152.371	2.17125	0.60607	3.58251	0.000340308	0.00141871	84.8057	63.6345	253.909	415.755	25.6581	70.4666
LOC_Os01g12760	Os01g0227700	cytochrome P450, putative, expressed	11.159	5.52707	1.7312	3.19262	0.00140986	0.00500612	0	1.29866	34.139	25.6412	2.13818	3.73686
LOC_Os01g12770	Os01g0227800	cytochrome P450, putative, expressed	378.516	6.71925	0.515046	13.0459	6.70358e-39	1.04076e-36	13.047	7.79198	1211.94	981.694	32.0727	24.5565
LOC_Os01g12790	None	receptor protein kinase, putative, expressed	51.113	-7.03144	1.48827	-4.72456	2.30612e-06	1.49871e-05	117.423	61.0372	1.06684	0	73.7672	53.3838
LOC_Os01g12820	Os01g0228500	harpin-induced protein, putative, expressed	178.473	-6.01218	0.947969	-6.34217	2.26551e-10	2.7718e-09	528.404	90.9064	4.26738	5.49455	214.352	227.415
LOC_Os01g12830	Os01g0228600	erythronate-4-phosphate dehydrogenase domain containing protein, expressed	595.132	1.03666	0.321418	3.22528	0.00125849	0.00453007	340.527	306.484	723.321	602.569	894.828	703.064
LOC_Os01g12890	Os01g0229300	expressed protein	129.497	-1.49914	0.454101	-3.30134	0.000962253	0.00357522	200.924	172.722	62.9438	69.5977	103.167	167.625
LOC_Os01g12900	Os01g0229400	ras-related protein, putative, expressed	26.637	5.88084	1.3606	4.32223	1.54463e-05	8.5901e-05	0	2.59733	90.6818	62.2716	0.534545	3.73686
LOC_Os01g12920	Os01g0229600	thioesterase family protein, putative, expressed	285.286	5.25635	0.460813	11.4067	3.87202e-30	3.48668e-28	23.4846	19.4799	946.291	694.145	16.5709	11.7444
LOC_Os01g13000	Os01g0230200	ethylene-responsive protein related, putative, expressed	99.9498	1.57284	0.491742	3.1985	0.00138147	0.00492237	49.5787	84.4131	176.029	223.445	27.7963	38.4363
LOC_Os01g13030	Os01g0231000	OsIAA3 - Auxin-responsive Aux/IAA gene family member, expressed	387.833	-1.19522	0.401915	-2.97381	0.00294126	0.00964231	435.771	771.406	258.176	269.233	293.465	298.949
LOC_Os01g13120	Os01g0232000	aquaporin protein, putative, expressed	84.6014	7.36409	1.11015	6.63343	3.27965e-11	4.50193e-10	1.3047	1.29866	235.773	192.309	37.9527	38.9702
LOC_Os01g13130	Os01g0232100	aquaporin protein, putative, expressed	22.9956	-5.6063	1.51656	-3.69671	0.000218411	0.000948835	33.9223	32.4666	1.06684	0	39.0218	31.4964
LOC_Os01g13200	Os01g0232800	abscisic acid insensitive 8, putative, expressed	1005.69	-1.37785	0.279495	-4.9298	8.23133e-07	5.75656e-06	1509.54	1371.39	543.024	565.939	935.453	1108.78
LOC_Os01g13320	Os01g0234300,Os01g0234499	pectinesterase, putative, expressed	29.1611	3.95485	0.99612	3.97026	7.17957e-05	0.000349349	1.3047	9.09064	78.9465	82.4183	2.67272	0.533838
LOC_Os01g13370	Os01g0234900	seven in absentia protein family domain containing protein, expressed	290.476	1.3121	0.377766	3.47332	0.000514058	0.00204605	203.534	174.021	557.96	377.293	233.596	196.452
LOC_Os01g13390	Os01g0235100	expressed protein	101.264	6.51858	0.794393	8.20574	2.29173e-16	6.01298e-15	5.21881	1.29866	301.917	294.874	2.13818	2.13535
LOC_Os01g13480	Os01g0235900	glutaredoxin, putative, expressed	666.196	3.23916	0.880756	3.6777	0.000235343	0.00101495	267.464	22.0773	1296.22	1437.74	370.439	603.237
LOC_Os01g13520	Os01g0236300	auxin response factor 1, putative, expressed	57.2522	2.50866	0.625528	4.01046	6.05994e-05	0.000299696	28.7035	14.2853	153.626	89.7444	25.6581	31.4964
LOC_Os01g13540	Os01g0236700	NIN, putative, expressed	1587.56	2.59171	0.549089	4.72003	2.35812e-06	1.5281e-05	913.292	289.602	3372.3	3879.15	515.836	555.191
LOC_Os01g13550	Os01g0236800	beta-amylase, putative, expressed	257.815	2.57206	0.331927	7.74886	9.27206e-15	2.03841e-13	95.2433	96.101	577.163	560.444	99.4253	118.512
LOC_Os01g13570	Os01g0237100	phosphoglycerate mutase, putative, expressed	936.357	5.43581	0.460025	11.8163	3.2139e-32	3.22997e-30	35.227	84.4131	2770.6	2408.45	168.382	151.076
LOC_Os01g13660	Os01g0238200	expressed protein	124.072	2.38009	0.41184	5.77916	7.50764e-09	7.34197e-08	39.1411	45.4532	243.241	195.972	113.858	106.768
LOC_Os01g13690	Os01g0238500	ligA, putative, expressed	8691.98	3.77524	0.766638	4.92441	8.46173e-07	5.89976e-06	746.29	2144.09	20175.1	19399.4	1550.18	8136.76
LOC_Os01g13740	Os01g0239000	myb-like DNA-binding domain containing protein, expressed	2041.36	2.51394	0.343073	7.32773	2.34075e-13	4.37303e-12	591.03	940.232	4396.47	4349.85	960.577	1010.02
LOC_Os01g13760	Os01g0239100	dnaJ domain containing protein, expressed	4773.06	3.1162	0.288372	10.8062	3.21794e-27	2.18859e-25	1308.62	1294.77	12845.9	9725.36	1785.91	1677.85
LOC_Os01g13770	Os01g0239200	DUF250 domain containing protein, putative, expressed	4754.55	3.90615	0.352573	11.079	1.58683e-28	1.20685e-26	632.781	951.92	13599.1	10157.6	1614.33	1571.62
LOC_Os01g14410	Os01g0246400	early light-induced protein, chloroplast precursor, putative, expressed	13.9578	4.20194	1.27077	3.3066	0.000944347	0.00351681	0	3.89599	35.2059	36.6304	5.34545	2.66919
LOC_Os01g14420	Os01g0246500	RWP-RK domain-containing protein, putative, expressed	147.374	-1.42748	0.404221	-3.53143	0.000413325	0.00168382	204.838	159.736	59.7433	76.9237	180.676	202.325
LOC_Os01g14510	Os01g0247500	BRASSINOSTEROID INSENSITIVE 1 precursor, putative, expressed	62.2956	2.18043	0.73554	2.96439	0.0030328	0.00989915	46.9693	12.9866	139.757	131.869	13.8982	28.2934
LOC_Os01g14810	Os01g0250900	5-nucleotidase domain-containing protein, putative, expressed	746.831	1.66795	0.4098	4.07015	4.69825e-05	0.000236933	294.863	528.556	1412.5	1203.31	586.396	455.364
LOC_Os01g14860	Os01g0252100	CGMC_GSK.1 - CGMC includes CDA, MAPK, GSK3, and CLKC kinases, expressed	2602.96	-1.22428	0.281821	-4.34418	1.39799e-05	7.83068e-05	2828.59	3346.65	1297.28	1346.17	3714.55	3084.51
LOC_Os01g14890	Os01g0252600	expressed protein	115.579	5.06378	0.813913	6.22152	4.92363e-10	5.7105e-09	1.3047	16.8826	380.864	227.108	40.6254	26.6919
LOC_Os01g14970	Os01g0253500	expressed protein	17.7711	-4.69596	1.58192	-2.96852	0.00299238	0.00978281	13.047	23.3759	0	1.83152	31.0036	37.3686
LOC_Os01g15000	Os01g0253900	lipase, putative, expressed	599.217	2.50162	0.779746	3.20825	0.00133546	0.00477584	412.286	85.7117	1426.37	1393.79	64.6799	212.467
LOC_Os01g15020	Os01g0254100	lissencephaly type-1-like homology motif, putative, expressed	5650.52	-2.16763	0.324556	-6.67878	2.40947e-11	3.388e-10	10008.4	6901.09	1715.49	2049.47	6624.08	6604.64
LOC_Os01g15029	Os01g0254200	expressed protein	641.778	-1.15992	0.314081	-3.69307	0.000221565	0.00096124	940.69	914.259	472.612	355.314	623.814	543.981
LOC_Os01g15100	Os01g0254850	expressed protein	17.311	4.20109	1.19452	3.51697	0.000436503	0.00176768	0	5.19465	53.3422	42.1249	1.06909	2.13535
LOC_Os01g15120	Os01g0255000	hydrolase, alpha/beta fold family domain containing protein, expressed	649.65	2.96693	0.447868	6.62457	3.48261e-11	4.7458e-10	134.384	266.226	1655.74	1476.2	150.207	215.137
LOC_Os01g15340	Os01g0257300	flowering promoting factor-like 1, putative, expressed	81.7868	-6.78278	1.16782	-5.80807	6.31958e-09	6.23975e-08	322.261	97.3997	3.20053	0	46.5054	21.3535
LOC_Os01g15470	Os01g0259200	protein kinase, putative, expressed	1470.47	-1.65291	0.434362	-3.80539	0.000141583	0.000640538	2591.14	1251.91	557.96	664.841	1904.05	1852.95
LOC_Os01g15490	Os01g0259600	phosphoadenosine phosphosulfate, putative, expressed	1174.22	1.68774	0.311706	5.41451	6.14561e-08	5.207e-07	671.922	589.593	2212.64	1849.83	969.13	752.177
LOC_Os01g15610	Os01g0260800	expressed protein	20.7385	3.84457	1.06115	3.62301	0.000291193	0.00123174	1.3047	6.49331	34.139	78.7553	1.60363	2.13535
LOC_Os01g15770	Os01g0262500	transmembrane protein 136, putative, expressed	11.5043	4.51753	1.34058	3.36983	0.000752155	0.00287675	1.3047	1.29866	32.0053	27.4728	3.20727	3.73686
LOC_Os01g15860	Os01g0263600	pre-mRNA-processing factor 6, putative, expressed	63.8022	1.93176	0.510802	3.78182	0.000155685	0.00069866	31.3129	27.2719	115.219	108.06	41.1599	59.7898
LOC_Os01g16040	Os01g0265200	mitochondrial carrier protein, putative, expressed	400.594	1.35881	0.305023	4.45476	8.39858e-06	4.90961e-05	228.323	261.031	667.845	586.086	346.92	313.363
LOC_Os01g16140	Os01g0266400	expressed protein	209.62	-7.2381	1.32837	-5.44884	5.06997e-08	4.35964e-07	1065.94	35.0639	2.13369	5.49455	111.185	37.9025
LOC_Os01g16152	Os01g0266600	peroxiredoxin, putative, expressed	116.713	2.61873	0.512946	5.10528	3.30307e-07	2.46711e-06	54.7975	29.8692	279.513	239.929	58.7999	37.3686
LOC_Os01g16170	Os01g0266800	PQ loop repeat domain containing protein, expressed	167.471	3.13193	0.474139	6.60552	3.96134e-11	5.36246e-10	57.4069	33.7652	387.265	412.091	44.3672	69.9327
LOC_Os01g16190	Os01g0267200	26S proteasome non-ATPase regulatory subunit 14, putative, expressed	2973.76	-1.5864	0.407902	-3.88916	0.000100592	0.000471382	3096.06	2457.07	866.278	983.525	6780.17	3659.46
LOC_Os01g16220	Os01g0267600	Sad1 / UNC-like C-terminal domain containing protein, putative, expressed	102.228	-1.42166	0.427236	-3.32758	0.000876051	0.00329064	161.783	131.165	57.6096	51.2825	95.6835	115.843
LOC_Os01g16290	Os01g0268300	DNA gyrase subunit B, chloroplast/mitochondrial precursor, putative, expressed	547.71	2.41802	0.627383	3.85414	0.000116137	0.000535865	84.8057	323.367	1257.81	923.085	405.185	292.009
LOC_Os01g16310	Os01g0268600	glycosyl hydrolase, family 31, putative, expressed	225.991	-1.42284	0.367049	-3.87643	0.000105999	0.000493946	254.417	272.719	114.152	80.5868	304.156	329.912
LOC_Os01g16330	Os01g0268800	OsRhmbd2 - Putative Rhomboid homologue, expressed	771.872	-1.34594	0.339912	-3.95966	7.50558e-05	0.000363367	1299.48	870.104	437.406	415.755	831.752	776.734
LOC_Os01g16340	Os01g0268900	expressed protein	167.294	2.26882	0.422949	5.3643	8.12628e-08	6.74802e-07	49.5787	79.2184	346.725	272.896	131.498	123.85
LOC_Os01g16520	Os01g0271200	glutamyl-tRNA synthetase, cytoplasmic, putative, expressed	467.255	-1.84799	0.598352	-3.08847	0.00201192	0.00688647	1136.4	325.964	220.837	184.983	452.759	482.589
LOC_Os01g16530	Os01g0271400	OsClp1 - Putative Clp protease homologue, expressed	393.566	2.7439	0.497811	5.51193	3.54918e-08	3.12717e-07	75.6727	170.125	907.885	738.102	280.101	189.512
LOC_Os01g16600	Os01g0272600	expressed protein	50.5864	-3.09181	0.691612	-4.47044	7.80586e-06	4.58454e-05	78.2821	48.0505	7.46791	7.32607	79.6472	82.7449
LOC_Os01g16810	Os01g0274800	MYB family transcription factor, putative, expressed	58.7137	-4.26307	1.21587	-3.50618	0.000454588	0.0018343	24.7893	132.464	0	9.15759	72.6981	113.174
LOC_Os01g16900	Os01g0276100	dehydrogenase, putative, expressed	1878.27	-1.92971	0.35793	-5.39131	6.99475e-08	5.86465e-07	2602.88	2096.04	591.032	642.863	3246.29	2090.51
LOC_Os01g16910	Os01g0276200	outer mitochondrial membrane porin, putative, expressed	279.267	-1.6542	0.539104	-3.06842	0.00215192	0.00731229	289.644	625.955	100.283	192.309	228.785	238.625
LOC_Os01g16960	Os01g0276700	pyruvate kinase, putative, expressed	2270.59	-4.25627	0.675444	-6.30145	2.94871e-10	3.54772e-09	5725.03	1316.84	149.358	219.782	3817.72	2394.8
LOC_Os01g17020	Os01g0277700	glycosyl hydrolases family 17 protein, putative, expressed	236.18	-1.07242	0.341708	-3.13842	0.00169859	0.00589922	277.902	351.938	149.358	150.184	231.992	255.708
LOC_Os01g17050	Os01g0278000	VQ domain containing protein, putative, expressed	334.4	2.9784	0.568207	5.24175	1.59065e-07	1.25424e-06	148.736	46.7519	758.527	782.058	153.414	116.91
LOC_Os01g17150	Os01g0278900	plastid-specific 50S ribosomal protein 5, chloroplast precursor, putative, expressed	704.675	3.96563	0.62014	6.39474	1.60823e-10	2.00801e-09	50.8834	166.229	2134.76	1256.42	384.872	234.889
LOC_Os01g17170	Os01g0279100	magnesium-protoporphyrin IX monomethyl ester cyclase,chloroplast precursor, putative, expressed	8747.11	7.08498	0.387894	18.2653	1.56426e-74	1.60067e-71	165.697	196.098	31141.2	17976.3	1577.44	1425.88
LOC_Os01g17190	Os01g0279300	OsCam3 - Calmodulin, expressed	1427.48	-1.57645	0.323571	-4.87204	1.10452e-06	7.56467e-06	2242.78	1715.53	572.896	756.417	1618.6	1658.63
LOC_Os01g17214	Os01g0279400	major facilitator superfamily antiporter, putative, expressed	190.526	3.17132	0.534481	5.93345	2.96632e-09	3.07307e-08	26.094	71.4265	419.27	459.711	75.3708	91.2863
LOC_Os01g17240	Os01g0279700	transporter, major facilitator family, putative, expressed	4689.72	2.22723	0.258736	8.60811	7.42748e-18	2.28425e-16	1672.63	1967.47	8783.33	8260.15	3788.85	3665.86
LOC_Os01g17250	Os01g0279800	BRASSINOSTEROID INSENSITIVE 1-associated receptor kinase 1 precursor, putative, expressed	237.746	1.74689	0.382289	4.56956	4.88753e-06	2.97695e-05	106.986	158.437	472.612	417.586	148.603	122.249
LOC_Os01g17330	Os01g0280500	eukaryotic translation initiation factor 6, putative, expressed	147.352	-6.58145	1.25842	-5.22993	1.69574e-07	1.33151e-06	213.971	48.0505	1.06684	1.83152	360.283	258.911
LOC_Os01g17390	Os01g0281000	OsFBX5 - F-box domain containing protein, expressed	939.883	3.23009	0.422776	7.6402	2.16881e-14	4.56302e-13	322.261	174.021	2365.19	2291.23	200.989	285.603
LOC_Os01g17396	Os01g0281100	expressed protein	33.0543	7.22449	1.66185	4.34725	1.37855e-05	7.72563e-05	1.3047	0	67.2112	128.206	1.60363	0
LOC_Os01g17430	Os01g0281400	coatomer subunit beta-1, putative, expressed	2310.65	-1.55271	0.307721	-5.04584	4.5153e-07	3.29752e-06	3303.51	3553.14	971.896	1368.14	2323.67	2343.55
LOC_Os01g18080	Os01g0283300	retrotransposon protein, putative, unclassified, expressed	178.942	2.49774	0.74451	3.35488	0.000793988	0.00301675	95.2433	23.3759	278.446	391.945	80.1817	204.46
LOC_Os01g18320	Os01g0286600	protoporphyrinogen oxidase, chloroplast precursor, putative, expressed	266.975	3.52547	0.558513	6.31224	2.75021e-10	3.33401e-09	40.4458	68.8291	799.067	457.879	156.622	79.008
LOC_Os01g18584	Os01g0289600	WRKY9, expressed	623.088	-3.48722	0.694206	-5.02332	5.07871e-07	3.67509e-06	2173.63	657.123	83.2139	170.331	205.8	448.424
LOC_Os01g18630	Os01g0290000	aspartic proteinase oryzasin-1 precursor, putative, expressed	3075.61	2.61974	0.297277	8.81243	1.22462e-18	4.03642e-17	962.87	1231.13	6558.96	6926.8	1255.65	1518.23
LOC_Os01g18670	Os01g0290700	MDR-like ABC transporter, putative, expressed	4644.44	-4.79658	0.463436	-10.35	4.18301e-25	2.31371e-23	8027.83	8377.67	173.896	419.418	5613.25	5254.57
LOC_Os01g18744	Os01g0291500	transferase family protein, putative, expressed	45.7195	-5.01082	0.92439	-5.42067	5.9376e-08	5.04595e-07	146.127	64.9331	4.26738	1.83152	28.3309	28.8272
LOC_Os01g18800	Os01g0292200	CAMK_KIN1/SNF1/Nim1_like.9 - CAMK includes calcium/calmodulin depedent protein kinases, expressed	3696.54	3.52912	0.471111	7.49105	6.83249e-14	1.35399e-12	934.167	685.694	7770.9	10930.5	594.414	1263.59
LOC_Os01g18840	Os01g0292700	IF, putative, expressed	35.7571	3.01539	0.645673	4.67015	3.00976e-06	1.91834e-05	11.7423	10.3893	87.4813	91.5759	5.87999	7.47373
LOC_Os01g18850	Os01g0292900	OsSPL1 - SBP-box gene family member, expressed	1525.27	-1.48538	0.256446	-5.79215	6.94891e-09	6.81629e-08	2244.09	2240.19	785.198	816.857	1615.93	1449.37
LOC_Os01g19140	Os01g0295900	O-sialoglycoprotein endopeptidase, putative, expressed	147.427	4.05467	0.453623	8.93842	3.94773e-19	1.34858e-17	22.1799	20.7786	406.468	305.863	62.0072	67.2636
LOC_Os01g19330	Os01g0298400	MYB family transcription factor, putative, expressed	53.9012	1.72776	0.532176	3.2466	0.00116791	0.00424271	24.7893	24.6746	74.6791	89.7444	62.5417	46.9777
LOC_Os01g19450	Os01g0300200	ATP-citrate synthase subunit 1, putative, expressed	1858.64	-1.66113	0.278711	-5.96004	2.52179e-09	2.63436e-08	2953.85	2903.81	821.47	1032.98	1772.02	1667.71
LOC_Os01g19610	Os01g0301900	plant protein of unknown function domain containing protein, expressed	126.334	5.44022	0.595399	9.1371	6.41498e-20	2.34058e-18	5.21881	11.688	357.393	377.293	2.67272	3.73686
LOC_Os01g19740	Os01g0303000	calvin cycle protein CP12, putative, expressed	24322.5	1.68734	0.450765	3.74328	0.000181635	0.000804122	6069.48	13152.9	35097.1	26809.8	34510.7	30295.3
LOC_Os01g19760	Os01g0303200	expressed protein	352.971	-1.65086	0.370421	-4.45672	8.32246e-06	4.8689e-05	360.098	533.75	133.356	152.016	493.919	444.687
LOC_Os01g19820	Os01g0303800	universal stress protein domain containing protein, putative, expressed	1316	-5.14552	0.633397	-8.12369	4.52217e-16	1.14643e-14	3835.82	1096.07	85.3476	53.114	1647.47	1178.18
LOC_Os01g19870	Os01g0304300	hydrolase, acting on carbon-nitrogen, putative, expressed	164.255	-2.2193	0.406263	-5.46271	4.68926e-08	4.07114e-07	232.237	314.276	65.0775	51.2825	166.243	156.414
LOC_Os01g19940	Os01g0305200	expressed protein	1274.96	-2.83212	0.487597	-5.80832	6.31031e-09	6.23333e-08	2077.09	914.259	205.901	214.288	2504.34	1733.91
LOC_Os01g20110	Os01g0306800	expressed protein	353.757	4.51598	0.777114	5.81121	6.20217e-09	6.13459e-08	16.9611	64.9331	1129.79	743.596	131.498	35.7671
LOC_Os01g20890	Os01g0310500	expressed protein	368.898	1.54007	0.480264	3.20672	0.00134258	0.004799	165.697	301.29	841.741	514.656	226.647	163.354
LOC_Os01g20894	Os01g0310600	expressed protein	90.4357	2.84211	0.564168	5.0377	4.71153e-07	3.4259e-06	26.094	33.7652	272.045	155.679	34.2109	20.8197
LOC_Os01g20980	Os01g0311800	pectinesterase, putative, expressed	242.74	-11.0195	1.60411	-6.86951	6.44229e-12	9.77283e-11	841.533	225.967	0	0	233.062	155.881
LOC_Os01g21120	Os01g0313300	AP2 domain containing protein, expressed	11609.2	-5.1014	0.624582	-8.16771	3.14291e-16	8.09532e-15	24374.4	6275.14	500.35	391.945	22515.6	15597.7
LOC_Os01g21130	Os01g0313500	expressed protein	67.2537	3.65594	0.572091	6.39048	1.65363e-10	2.06012e-09	10.4376	18.1813	176.029	184.983	8.01817	5.87222
LOC_Os01g21160	Os01g0314100	2-oxo acid dehydrogenases acyltransferase domain containing protein, expressed	1327.84	-1.92239	0.612454	-3.13883	0.00169624	0.00589286	2471.11	650.63	391.532	432.238	1735.13	2286.43
LOC_Os01g21250	Os01g0314800	late embryogenesis abundant protein, putative, expressed	1004.64	1.33677	0.375637	3.55867	0.000372735	0.00153963	414.895	650.63	1143.66	1549.46	1079.25	1189.92
LOC_Os01g21320	Os01g0315800	NAD dependent epimerase/dehydratase family domain containing protein, expressed	3027.83	-2.59676	0.385756	-6.73161	1.67795e-11	2.42764e-10	5830.71	3408.99	662.511	866.308	3637.58	3760.89
LOC_Os01g21410	Os01g0316500	expressed protein	416.476	-1.7241	0.43201	-3.99087	6.58326e-05	0.00032366	832.4	440.247	177.096	208.793	447.414	392.905
LOC_Os01g21440	Os01g0316800	expressed protein	993.114	-1.24253	0.359105	-3.46007	0.000540035	0.00213999	1486.06	1175.29	575.029	549.455	1312.84	860.013
LOC_Os01g21590	Os01g0318400	homeodomain, putative, expressed	2452.23	-12.0481	1.31978	-9.12884	6.924e-20	2.51003e-18	10298	1328.53	1.06684	1.83152	1979.95	1103.98
LOC_Os01g21610	Os01g0318700	uncharacterized aarF domain-containing protein kinase 4, putative, expressed	108.44	-1.61147	0.477753	-3.37302	0.000743495	0.00284895	178.744	122.074	58.6765	38.4619	135.774	116.91
LOC_Os01g21820	Os01g0321300	preprotein translocase subunit secA, chloroplast precursor, putative, expressed	2275.83	2.75187	0.325734	8.44821	2.95807e-17	8.51561e-16	583.202	846.728	5152.86	4478.06	1355.61	1238.5
LOC_Os01g21850	Os01g0321700	protein transport protein-related, putative, expressed	591.826	-1.18071	0.382145	-3.08968	0.00200369	0.00686457	664.093	990.88	315.786	415.755	513.163	651.282
LOC_Os01g21990	Os01g0323300	CRS2-associated factor 2, chloroplast precursor, putative, expressed	446.043	3.45624	0.565571	6.11107	9.89654e-10	1.09695e-08	43.0552	115.581	1049.78	690.482	476.814	300.551
LOC_Os01g22000	Os01g0323500	expressed protein	11.9225	5.74148	1.76438	3.2541	0.00113752	0.00414635	0	1.29866	33.0722	36.6304	0	0.533838
LOC_Os01g22010	Os01g0323600	S-adenosylmethionine synthetase, putative, expressed	5508.09	-2.61875	0.319413	-8.19864	2.43125e-16	6.35684e-15	7546.4	9198.43	1160.73	1567.78	6232.79	7342.4
LOC_Os01g22230	Os01g0326000	peroxidase precursor, putative, expressed	134.339	-2.31987	0.480458	-4.82845	1.376e-06	9.26057e-06	167.002	242.85	48.008	32.9673	181.211	133.993
LOC_Os01g22249	Os01g0326100,Os01g0326300	peroxidase precursor, putative, expressed	1135.03	-8.94655	0.78522	-11.3937	4.49533e-30	4.03183e-28	1273.39	1998.64	4.26738	1.83152	2134.44	1397.59
LOC_Os01g22270	None	retrotransposon protein, putative, unclassified, expressed	175.27	-7.20625	1.47172	-4.8965	9.75608e-07	6.73915e-06	62.6257	138.957	1.06684	0	529.734	319.235
LOC_Os01g22352	Os01g0327100	peroxidase precursor, putative, expressed	103.85	-4.24365	0.981775	-4.32243	1.54322e-05	8.58439e-05	327.48	38.9599	8.53476	10.9891	82.8544	154.279
LOC_Os01g22370	Os01g0327400	peroxidase precursor, putative, expressed	552.095	-3.78579	0.565789	-6.69116	2.21401e-11	3.13668e-10	977.222	525.958	60.8102	47.6195	517.439	1183.52
LOC_Os01g22430	Os01g0327900	OsFBDUF3 - F-box and DUF domain containing protein, expressed	142.296	1.74732	0.432748	4.03773	5.39719e-05	0.000268868	80.8915	89.6077	327.521	243.592	44.9018	67.2636
LOC_Os01g22480	Os01g0328300	OsFBDUF4 - F-box and DUF domain containing protein, expressed	131.894	1.33618	0.390264	3.42378	0.000617556	0.00240985	83.501	90.9064	224.037	216.119	75.9054	100.895
LOC_Os01g22510	Os01g0328600	cyclase/dehydrase family protein, expressed	418.435	1.56026	0.324141	4.8135	1.48309e-06	9.92783e-06	228.323	258.434	636.906	800.373	315.381	271.19
LOC_Os01g22550	Os01g0328900	galactosyltransferase family protein, putative, expressed	575.237	-3.86943	0.583905	-6.62682	3.4299e-11	4.67964e-10	1483.45	470.116	60.8102	73.2607	681.01	682.779
LOC_Os01g22630	Os01g0329800	ECT protein, putative, expressed	536.82	-2.08348	0.391481	-5.32203	1.02616e-07	8.33364e-07	836.314	497.388	167.495	146.521	795.937	777.268
LOC_Os01g22900	Os01g0332100	neutral/alkaline invertase, putative, expressed	10033.9	2.43767	0.472173	5.16267	2.43457e-07	1.85661e-06	5220.11	2441.49	22190.4	19317	4284.38	6749.84
LOC_Os01g22980	Os01g0332800	OsSCP3 - Putative Serine Carboxypeptidase homologue, expressed	2004.55	6.79608	0.373532	18.1941	5.74557e-74	5.62366e-71	39.1411	63.6345	6282.65	5139.24	238.941	263.716
LOC_Os01g23580	Os01g0337500	inorganic H+ pyrophosphatase, putative, expressed	72.6585	-2.90667	0.59445	-4.88969	1.00997e-06	6.95093e-06	155.26	93.5037	18.1364	14.6521	90.8726	63.5267
LOC_Os01g23620	Os01g0338000	miro, putative, expressed	861.466	-1.35357	0.258266	-5.24101	1.59703e-07	1.25839e-06	1249.9	1273.99	489.682	498.173	817.853	839.193
LOC_Os01g23740	Os01g0339900	OsPDIL2-2 protein disulfide isomerase PDIL2-2, expressed	1430.35	-1.42849	0.330322	-4.32454	1.52849e-05	8.50664e-05	1842.24	2447.98	712.652	882.792	1213.42	1483
LOC_Os01g24030	Os01g0342900	AMP-binding enzyme, putative, expressed	117.964	-10.2824	1.84145	-5.58388	2.35206e-08	2.13077e-07	611.905	28.5706	0	0	35.8145	31.4964
LOC_Os01g24060	Os01g0343200	importin subunit alpha, putative, expressed	117.02	2.46441	0.492746	5.00137	5.6923e-07	4.08495e-06	30.0082	57.1412	246.441	234.434	77.509	56.5868
LOC_Os01g24420	Os01g0346250	expressed protein	129.852	2.13874	0.518045	4.12848	3.65177e-05	0.000188077	63.9304	68.8291	377.663	205.13	24.0545	39.504
LOC_Os01g24440	Os01g0346700	glycine-rich protein, putative, expressed	92.1049	2.3019	0.478146	4.81422	1.47775e-06	9.89796e-06	41.7505	36.3626	201.634	183.152	34.7454	54.9853
LOC_Os01g24480	Os01g0347100	DUF1399 containing protein, putative, expressed	117.756	-1.51266	0.40886	-3.6997	0.000215852	0.000939352	155.26	135.061	45.8743	56.7771	151.811	161.753
LOC_Os01g24710	Os01g0348900	jacalin-like lectin domain containing protein, expressed	56.2633	-6.98219	1.8783	-3.71729	0.00020137	0.000881783	305.3	1.29866	2.13369	0	14.9673	13.8798
LOC_Os01g24764	Os01g0349600	expressed protein	132.16	1.7803	0.475889	3.74101	0.000183281	0.000810651	100.462	62.3358	341.39	216.119	37.4181	35.2333
LOC_Os01g25010	Os01g0352100	flavonol synthase/flavanone 3-hydroxylase, putative, expressed	14.3109	7.48671	1.81122	4.13353	3.5724e-05	0.000184454	0	0	43.7406	42.1249	0	0
LOC_Os01g25484	Os01g0357100	ferredoxin--nitrite reductase, putative, expressed	2397.62	6.17943	0.512938	12.0471	2.00816e-33	2.18395e-31	49.5787	127.269	7826.37	4990.89	747.828	643.808
LOC_Os01g25540	Os01g0357900	RALFL6 - Rapid ALkalinization Factor RALF family protein precursor, expressed	342.838	-1.00881	0.307665	-3.27893	0.001042	0.00384108	382.278	357.132	190.965	175.826	448.483	502.341
LOC_Os01g25560	Os01g0358100	RALFL7 - Rapid ALkalinization Factor RALF family protein precursor, expressed	71.4227	-7.62179	1.43656	-5.30557	1.12322e-07	9.06013e-07	112.204	157.138	1.06684	0	83.9235	74.2034
LOC_Os01g25600	Os01g0358300	tetratricopeptide repeat domain containing protein, expressed	555.874	3.04213	0.654692	4.64667	3.3734e-06	2.12489e-05	49.5787	227.266	1285.55	994.514	405.185	373.153
LOC_Os01g25820	Os01g0360200	respiratory burst oxidase, putative, expressed	501.917	4.64867	0.892456	5.20885	1.90013e-07	1.47859e-06	6.52351	99.997	1466.91	1205.14	135.774	97.1585
LOC_Os01g25990	Os01g0361500	expressed protein	300.883	4.42618	0.426298	10.3828	2.9683e-25	1.66225e-23	26.094	45.4532	787.331	750.922	84.9926	110.504
LOC_Os01g26039	Os01g0362100	expressed protein	90.2231	2.59095	0.529689	4.89145	1.00096e-06	6.89521e-06	40.4458	28.5706	244.307	170.331	21.9163	35.7671
LOC_Os01g26120	Os01g0363300	membrane associated DUF588 domain containing protein, putative, expressed	141.696	2.26352	0.587617	3.85204	0.000117139	0.000539933	78.2821	48.0505	282.714	324.179	32.6072	84.3464
LOC_Os01g26210	Os01g0364400	OsWAK6 - OsWAK receptor-like protein kinase, expressed	177.555	5.82677	0.56094	10.3875	2.8265e-25	1.59075e-23	6.52351	11.688	564.361	468.869	8.01817	5.87222
LOC_Os01g26240	Os01g0364400	retrotransposon protein, putative, Ty1-copia subclass, expressed	115.012	4.72325	0.913994	5.16771	2.36983e-07	1.81215e-06	10.4376	14.2853	330.722	322.347	0.534545	11.7444
LOC_Os01g27210	Os01g0369700	glutathione S-transferase, putative, expressed	345.044	-4.7573	0.536714	-8.86374	7.73747e-19	2.59592e-17	484.045	303.887	11.7353	18.3152	731.257	521.026
LOC_Os01g27580	None	transposon protein, putative, Pong sub-class, expressed	67.5696	-4.00157	0.941416	-4.25059	2.13211e-05	0.00011538	271.378	55.8425	6.40107	14.6521	17.64	39.504
LOC_Os01g27750	Os01g0375200	bifunctional 3-dehydroquinate dehydratase/shikimate dehydrogenase,chloroplast precursor, putative, expressed	751.155	-3.80762	0.574	-6.63348	3.2787e-11	4.50193e-10	2004.02	897.376	60.8102	148.353	691.166	705.2
LOC_Os01g27860	Os01g0376600	expressed protein	55.8481	-5.85263	1.20019	-4.87642	1.08026e-06	7.40748e-06	182.658	64.9331	1.06684	3.66304	17.1054	65.662
LOC_Os01g27880	Os01g0376700	sucrose-phosphatase, putative, expressed	106.28	2.36712	0.506994	4.66893	3.02767e-06	1.92757e-05	32.6176	58.4398	276.313	192.309	43.2981	34.6995
LOC_Os01g28540	Os01g0382700	stress regulated protein, putative, expressed	229.197	4.41345	0.710049	6.2157	5.1097e-10	5.90197e-09	7.82821	48.0505	692.382	498.173	71.629	57.1206
LOC_Os01g28790	Os01g0384800	PRAS-rich protein, putative, expressed	3209.84	1.38317	0.413766	3.34287	0.00082916	0.00313722	2528.51	1280.48	5216.87	4717.99	2902.04	2613.14
LOC_Os01g29280	Os01g0389200	expressed protein	100.583	-4.99339	0.792091	-6.30406	2.8994e-10	3.4998e-09	104.376	259.733	3.20053	9.15759	112.254	114.775
LOC_Os01g29330	Os01g0389700	expressed protein	1767.24	-1.85922	0.478808	-3.88302	0.000103169	0.000482054	1581.3	3705.08	719.053	738.102	2208.74	1651.16
LOC_Os01g29390	Os01g0390300	expressed protein	134.631	1.64566	0.450641	3.65181	0.000260396	0.00111192	48.274	49.3492	184.564	119.049	224.509	182.039
LOC_Os01g29469	Os01g0390900	dual specificity protein phosphatase, putative, expressed	289.697	1.1855	0.30188	3.92706	8.59896e-05	0.000410214	195.705	203.89	435.273	474.363	211.145	217.806
LOC_Os01g29830	Os01g0393000	expressed protein	253.076	3.04142	0.574064	5.29804	1.1705e-07	9.41082e-07	46.9693	71.4265	596.366	377.293	300.414	125.986
LOC_Os01g31110	Os01g0495900	CRS2-associated factor 1, chloroplast precursor, putative, expressed	563.721	2.22905	0.370061	6.02348	1.7071e-09	1.8335e-08	251.808	248.045	1381.56	959.715	313.778	227.415
LOC_Os01g31220	Os01g0496900	expressed protein	231.525	-1.4474	0.371022	-3.90112	9.57473e-05	0.000450715	285.73	327.263	101.35	124.543	311.64	238.625
LOC_Os01g31360	Os01g0498200	expressed protein	1551.3	4.80952	0.568433	8.461	2.65092e-17	7.6805e-16	233.542	76.6211	3999.6	4697.84	112.789	187.377
LOC_Os01g31420	None	retrotransposon protein, putative, Ty3-gypsy subclass, expressed	15.5181	-6.86603	1.94294	-3.53384	0.000409568	0.00167063	54.7975	5.19465	0	0	13.8982	19.2182
LOC_Os01g31430	None	retrotransposon protein, putative, Ty3-gypsy subclass, expressed	9.84209	-6.38662	2.01791	-3.16496	0.00155104	0.00544556	37.8364	5.19465	0	0	4.8109	11.2106
LOC_Os01g31450	None	retrotransposon protein, putative, unclassified, expressed	171.746	-4.1479	0.875808	-4.73609	2.17885e-06	1.42051e-05	460.56	64.9331	11.7353	18.3152	262.996	211.934
LOC_Os01g31680	Os01g0501700	uncharacterized protein sll0194, putative, expressed	1062.84	2.80648	0.290053	9.67576	3.82243e-22	1.7006e-20	314.433	374.015	2609.5	2205.15	437.258	436.679
LOC_Os01g31690	Os01g0501800	oxygen-evolving enhancer protein 1, chloroplast precursor, putative, expressed	20226.3	6.59845	0.838453	7.86979	3.55229e-15	8.21882e-14	120.033	1020.75	69713	40831.9	6428.43	3243.6
LOC_Os01g31870	Os01g0503400	natural resistance-associated macrophage protein, putative, expressed	1091.18	1.27789	0.263543	4.84887	1.24167e-06	8.40422e-06	609.296	654.526	1558.66	1505.51	1167.98	1051.13
LOC_Os01g32080	Os01g0505400	thiamine pyrophosphate enzyme, C-terminal TPP binding domain containing protein, expressed	1177.09	1.75635	0.307649	5.70893	1.13686e-08	1.08033e-07	684.969	551.932	2168.9	2009.17	918.348	729.222
LOC_Os01g32090	Os01g0504950,Os01g0505500	PPR repeat domain containing protein, putative, expressed	1155.05	1.59732	0.265604	6.01391	1.811e-09	1.93954e-08	665.398	670.11	2087.82	1952.4	829.079	725.486
LOC_Os01g32280	Os01g0507300	transmembrane protein, putative, expressed	160.299	1.26293	0.420269	3.00505	0.00265537	0.00880249	95.2433	145.45	247.508	331.505	67.8872	74.2034
LOC_Os01g32330	Os01g0507700	heavy metal-associated domain containing protein, expressed	965.519	3.06172	0.597428	5.12483	2.978e-07	2.24292e-06	112.204	423.364	2341.72	2130.06	372.043	413.724
LOC_Os01g32350	Os01g0507900	OsClp2 - Putative Clp protease homologue, expressed	404.213	2.68409	0.471289	5.69522	1.23214e-08	1.16399e-07	93.9386	187.007	977.23	827.846	205.265	133.993
LOC_Os01g32364	Os01g0508000	Os1bglu1 - beta-mannosidase/glucosidase homologue, expressed	118.703	2.63454	0.773741	3.40494	0.00066179	0.00256556	70.4539	10.3893	234.706	267.402	58.7999	70.4666
LOC_Os01g32380	Os01g0508100	expressed protein	510.98	-3.53705	0.923556	-3.82982	0.000128237	0.000585693	2211.47	189.605	68.2781	139.195	275.291	182.039
LOC_Os01g32730	Os01g0510600	tetratricopeptide repeat containing protein, putative, expressed	587.006	3.74665	0.501028	7.47792	7.55064e-14	1.48584e-12	71.7586	141.554	1635.47	1227.12	285.981	160.151
LOC_Os01g32770	Os01g0511000	DUF260 domain containing protein, putative, expressed	2474.04	-4.70292	0.938739	-5.00982	5.44798e-07	3.9259e-06	10793.8	1110.36	318.987	137.364	1867.7	616.049
LOC_Os01g32780	Os01g0511100	universal stress protein domain containing protein, putative, expressed	1637.8	-3.23949	0.838682	-3.8626	0.000112188	0.000519454	4515.57	483.103	203.767	326.01	1915.81	2382.52
LOC_Os01g32830	Os01g0511600	expressed protein	155.901	6.21447	0.654112	9.50062	2.08652e-21	8.63453e-20	6.52351	5.19465	536.623	331.505	29.4	26.1581
LOC_Os01g32870	Os01g0512100	heat shock protein DnaJ, putative, expressed	643.309	-1.14436	0.324329	-3.52838	0.00041811	0.00170239	754.118	542.841	290.182	296.706	1012.96	963.043
LOC_Os01g33110	Os01g0515300	receptor-like protein kinase 5 precursor, putative, expressed	20.4881	5.53358	1.31197	4.21777	2.46731e-05	0.000131808	1.3047	1.29866	67.2112	53.114	0	0
LOC_Os01g33420	Os01g0518500	glycosyl hydrolase family protein 27, putative, expressed	180.738	1.66041	0.418337	3.96906	7.21555e-05	0.000350532	86.1104	140.256	363.794	351.651	62.5417	80.0757
LOC_Os01g33710	Os01g0520800	expressed protein	18.4848	3.43348	0.934641	3.67358	0.000239172	0.00102988	2.6094	5.19465	49.0749	34.7988	9.62181	9.60908
LOC_Os01g34010	Os01g0524100	expressed protein	135.001	-4.0744	0.762619	-5.34263	9.16056e-08	7.53186e-07	275.292	101.296	5.33422	18.3152	239.476	170.294
LOC_Os01g34350	Os01g0527600	RNA-dependent RNA polymerase, putative, expressed	93.1745	1.80908	0.509913	3.54782	0.000388431	0.00159831	32.6176	64.9331	185.631	155.679	55.0581	65.1282
LOC_Os01g34390	Os01g0527700	prenyltransferase, putative, expressed	540.417	-1.14867	0.293377	-3.91534	9.02765e-05	0.000428395	782.821	694.785	329.655	336.999	506.748	591.492
LOC_Os01g34630	Os01g0530500	retrotransposon protein, putative, Ty1-copia subclass, expressed	93.9236	-2.05409	0.477631	-4.30057	1.7036e-05	9.40988e-05	195.705	132.464	34.139	45.7879	74.8363	80.6095
LOC_Os01g34690	Os01g0531400	expressed protein	7.6577	-6.34042	1.86751	-3.39513	0.00068597	0.00264972	24.7893	16.8826	0	0	2.67272	1.60151
LOC_Os01g34790	Os01g0532300	expressed protein	188.395	3.00144	0.413196	7.26395	3.75935e-13	6.83055e-12	58.7116	64.9331	420.337	571.434	6.41454	8.5414
LOC_Os01g34850	Os01g0532600	OsHKT2;3 - Na+ transporter, expressed	35.5904	3.18714	0.670971	4.75003	2.03385e-06	1.33176e-05	10.4376	9.09064	86.4144	91.5759	6.41454	9.60908
LOC_Os01g34870	Os01g0532800	expressed protein	71.9145	1.76192	0.509001	3.46152	0.000537129	0.0021296	27.3987	41.5572	118.42	115.386	53.4545	75.2711
LOC_Os01g34880	Os01g0533000	callose synthase, putative, expressed	182.485	-2.46631	0.401739	-6.13909	8.29962e-10	9.32806e-09	305.3	223.37	48.008	47.6195	227.182	243.43
LOC_Os01g34890	Os01g0533000,Os01g0533100	GLUCAN SYNTHASE-LIKE protein, putative, expressed	218.799	-2.59358	0.411465	-6.30329	2.91399e-10	3.51176e-09	443.599	309.082	54.4091	71.4292	202.058	232.219
LOC_Os01g35030	Os01g0534700	MDR-like ABC transporter, putative, expressed	127.815	4.13358	0.802974	5.14784	2.63499e-07	1.99862e-06	13.047	25.9733	257.11	428.575	6.94908	35.2333
LOC_Os01g35184	Os01g0536000	CAMK_KIN1/SNF1/Nim1_like.10 - CAMK includes calcium/calmodulin depedent protein kinases, expressed	251.869	2.45293	0.449657	5.45512	4.89401e-08	4.23583e-07	108.29	88.3091	469.412	608.064	84.9926	152.144
LOC_Os01g36070	Os01g0541800	nodulin MtN3 family protein, putative, expressed	367.965	-2.07219	0.390568	-5.30556	1.12326e-07	9.06013e-07	429.247	518.166	138.69	84.2498	546.305	491.131
LOC_Os01g36080	Os01g0541900	protein phosphatase 2C containing protein, expressed	871.815	-2.43066	0.340645	-7.13547	9.64602e-13	1.65891e-11	1322.97	976.594	189.898	238.097	1337.43	1165.9
LOC_Os01g36090	Os01g0542000	DNA-damage-repair/toleration protein DRT102, putative, expressed	111.142	2.43018	0.755911	3.21491	0.00130485	0.00467901	11.7423	72.7251	233.639	221.614	60.9381	66.1959
LOC_Os01g36294	Os01g0543600	cytochrome P450, putative, expressed	25.6759	5.84771	1.50898	3.87528	0.000106501	0.00049608	2.6094	0	24.5374	126.375	0	0.533838
LOC_Os01g36580	Os01g0546400	auxin-induced protein 5NG4, putative, expressed	11.6183	5.6322	1.74075	3.2355	0.0012143	0.00438785	0	1.29866	29.8717	34.7988	2.67272	1.06768
LOC_Os01g36620	Os01g0546800	pectate lyase family protein, expressed	251.382	-2.19914	0.380774	-5.77544	7.67526e-09	7.49108e-08	219.19	285.706	56.5428	53.114	475.745	417.995
LOC_Os01g36630	Os01g0546900	jmjC domain-containing protein 4, putative, expressed	182.608	-1.4643	0.482238	-3.03647	0.0023937	0.00803084	302.691	150.645	76.8128	87.9129	253.909	223.678
LOC_Os01g36790	Os01g0548600,Os01g0548750	TKL_IRAK_DUF26-lf.2 - DUF26 kinases have homology to DUF26 containing loci, expressed	515.09	-7.45654	0.762799	-9.77523	1.43829e-22	6.60792e-21	1850.07	537.646	6.40107	7.32607	339.436	349.664
LOC_Os01g36840	Os01g0549200	ATP-binding region, ATPase-like domain containing protein, expressed	1382.09	-1.67637	0.533048	-3.14487	0.00166161	0.00578685	2521.99	876.597	561.16	501.836	2111.45	1719.49
LOC_Os01g36930	Os01g0550100	ubiquitin carboxyl-terminal hydrolase 6, putative, expressed	2792.35	-1.70397	0.366004	-4.6556	3.23045e-06	2.04338e-05	3518.78	2499.93	879.08	968.873	5317.65	3569.77
LOC_Os01g37040	Os01g0551000	retrotransposon protein, putative, Ty1-copia subclass, expressed	573.952	2.62699	0.483858	5.42926	5.65884e-08	4.82727e-07	170.916	225.967	1199.13	1252.76	181.211	413.724
LOC_Os01g37050	Os01g0551100	ribonuclease III domain protein, putative, expressed	865.754	1.74152	0.305291	5.70447	1.16702e-08	1.10666e-07	420.114	493.492	1478.65	1576.94	538.821	686.515
LOC_Os01g37130	Os01g0552300	protein phosphatase 2C, putative, expressed	1275.6	2.24928	0.397533	5.65809	1.53069e-08	1.42451e-07	328.785	606.476	2411.07	2034.82	1162.63	1109.85
LOC_Os01g37280	Os01g0553600	expressed protein	255.383	2.7055	0.540625	5.00441	5.60346e-07	4.02377e-06	44.3599	122.074	625.171	459.711	137.913	143.069
LOC_Os01g37460	Os01g0555100	zinc finger family protein, putative, expressed	11.9846	7.22158	1.81112	3.98736	6.68128e-05	0.000327831	0	0	38.4064	32.9673	0	0.533838
LOC_Os01g37510	Os01g0555800	peptide deformylase, putative, expressed	29.3687	2.68785	0.807375	3.32913	0.000871183	0.00327632	5.21881	12.9866	77.8797	38.4619	19.7782	21.8873
LOC_Os01g37590	Os01g0556700	peptide transporter PTR2, putative, expressed	75.282	6.82987	1.00732	6.78025	1.19971e-11	1.76753e-10	1.3047	2.59733	276.313	166.668	3.20727	1.60151
LOC_Os01g37690	Os01g0557500	sodium/calcium exchanger protein, putative, expressed	533.832	3.66327	0.478499	7.65576	1.92178e-14	4.07373e-13	125.251	90.9064	1067.91	1672.18	86.0617	160.685
LOC_Os01g37820	Os01g0558800	oxidoreductase/ transition metal ion binding protein, putative, expressed	261.566	2.43468	0.46955	5.18514	2.1585e-07	1.66525e-06	62.6257	128.568	598.5	434.07	179.607	166.024
LOC_Os01g37837	Os01g0559100	seryl-tRNA synthetase, putative, expressed	1337.97	-1.62563	0.268341	-6.05809	1.37747e-09	1.50095e-08	1561.73	1814.23	532.356	562.276	1800.35	1756.86
LOC_Os01g37870	Os01g0559500,Os01g0559550	PPR repeat domain containing protein, putative, expressed	345.145	2.42713	0.680421	3.5671	0.000360951	0.00149601	54.7975	199.994	781.997	587.917	308.967	137.196
LOC_Os01g37960	Os01g0560000	hydrolase, putative, expressed	4598.02	-3.48182	0.556665	-6.25479	3.98051e-10	4.70143e-09	11375.7	3663.53	703.051	642.863	4723.77	6479.19
LOC_Os01g38510	Os01g0565900	protein transport protein Sec61 subunit beta, putative, expressed	384.727	-2.06332	0.43809	-4.7098	2.47955e-06	1.60099e-05	443.599	783.094	122.687	172.163	360.818	426.003
LOC_Os01g38530	Os01g0566100	ELF3 protein, putative, expressed	2148.91	-2.14352	0.553302	-3.87405	0.000107041	0.000498285	4111.12	1286.97	620.904	600.738	3270.34	3003.37
LOC_Os01g38660	Os01g0567400	expressed protein	153.989	-2.49047	0.54762	-4.54781	5.42074e-06	3.26548e-05	410.981	185.709	59.7433	45.7879	127.222	94.4893
LOC_Os01g39000	Os01g0571100,Os01g0571166	ZmGR2c, putative, expressed	420.469	2.676	0.467342	5.726	1.02826e-08	9.81272e-08	93.9386	198.695	1025.24	844.33	205.8	154.813
LOC_Os01g39110	Os01g0572300	ZOS1-10 - C2H2 zinc finger protein, expressed	328.226	-1.47223	0.34509	-4.26621	1.98825e-05	0.000108429	507.529	418.169	185.631	146.521	328.21	383.296
LOC_Os01g39134	Os01g0572700	EF hand family protein, putative, expressed	389.012	-1.67085	0.343105	-4.86979	1.11717e-06	7.63963e-06	487.959	611.67	149.358	197.804	434.585	452.694
LOC_Os01g39136	None	retrotransposon protein, putative, unclassified, expressed	288.876	-4.2153	0.865509	-4.87031	1.11421e-06	7.62169e-06	571.46	99.997	27.738	7.32607	528.665	498.071
LOC_Os01g39270	Os01g0574600	NAD binding domain of 6-phosphogluconate dehydrogenase containing protein, expressed	399.698	3.08967	0.533104	5.79562	6.80688e-09	6.68863e-08	63.9304	163.632	1097.78	838.835	139.516	94.4893
LOC_Os01g39280	None	expressed protein	6.48263	6.13139	1.90417	3.21998	0.00128199	0.00460731	0	0	17.0695	16.4837	3.20727	2.13535
LOC_Os01g39290	Os01g0574800	harpin-induced protein 1 domain containing protein, expressed	29.9636	3.58379	0.827547	4.33062	1.48692e-05	8.29376e-05	5.21881	7.79198	89.615	65.9346	8.01817	3.20303
LOC_Os01g39330	Os01g0575200	helix-loop-helix DNA-binding domain containing protein, expressed	417.165	-1.71719	0.448492	-3.82881	0.000128764	0.000587858	829.791	558.425	259.243	161.174	278.498	415.86
LOC_Os01g39770	Os01g0579600	calcineurin B, putative, expressed	113.245	2.99575	0.605457	4.94792	7.50105e-07	5.27699e-06	22.1799	38.9599	260.31	227.108	91.9417	38.9702
LOC_Os01g39790	Os01g0579900	esterase/lipase/thioesterase, putative, expressed	109.355	1.53778	0.451697	3.40444	0.000662992	0.00256934	50.8834	84.4131	214.436	177.657	66.2835	62.459
LOC_Os01g39800	Os01g0580000	esterase, putative, expressed	166.808	1.82835	0.349755	5.22752	1.71799e-07	1.34757e-06	90.0245	88.3091	314.719	318.684	101.029	88.0832
LOC_Os01g39830	Os01g0580200	beta-galactosidase, putative, expressed	67.516	2.04858	0.573589	3.57152	0.000354918	0.00147415	45.6646	19.4799	121.62	148.353	34.2109	35.7671
LOC_Os01g39860	Os01g0580500	1-aminocyclopropane-1-carboxylate oxidase protein, putative, expressed	2240.26	-7.18327	0.51969	-13.8222	1.8723e-43	4.05281e-41	3633.6	4405.06	17.0695	40.2934	3376.72	1968.79
LOC_Os01g39890	Os01g0580800	transposon protein, putative, unclassified, expressed	1705.04	-4.56455	0.619096	-7.37293	1.66919e-13	3.16303e-12	4818.27	1320.74	104.551	155.679	1740.48	2090.51
LOC_Os01g39960	Os01g0581300	lycopene epsilon cyclase, chloroplast precursor, putative, expressed	957.153	5.78371	0.702218	8.23634	1.77557e-16	4.71921e-15	23.4846	70.1278	3036.24	2120.9	378.458	113.707
LOC_Os01g39970	Os01g0581400	protein kinase domain containing protein, putative, expressed	57.5472	4.43205	0.721391	6.14375	8.05975e-10	9.07659e-09	2.6094	10.3893	150.425	130.038	29.9345	21.8873
LOC_Os01g40094	Os01g0583100	protein phosphatase 2C, putative, expressed	474.922	2.52128	0.805962	3.12828	0.0017583	0.00609434	309.214	66.2318	860.944	1294.88	68.9563	249.302
LOC_Os01g40190	Os01g0584100	retrotransposon protein, putative, unclassified, expressed	13.5496	4.16225	1.20278	3.46051	0.000539151	0.00213686	1.3047	2.59733	43.7406	25.6412	4.8109	3.20303
LOC_Os01g40260	Os01g0584900	WRKY77, expressed	86.5568	-3.56971	0.942158	-3.78887	0.000151333	0.00068109	330.09	48.0505	17.0695	14.6521	32.0727	77.4065
LOC_Os01g40280	Os01g0585100	integral membrane protein, putative, expressed	674.195	-3.78659	0.689351	-5.49297	3.95223e-08	3.46601e-07	1578.69	342.847	66.1444	73.2607	1174.39	809.832
LOC_Os01g40310	Os01g0585300	expressed protein	564.614	6.53422	0.798028	8.18796	2.657e-16	6.89453e-15	19.5705	15.584	1979	1278.4	82.3199	12.8121
LOC_Os01g40499	Os01g0587400	S-locus lectin protein kinase family protein, putative, expressed	234.466	-3.08165	0.482173	-6.39118	1.64614e-10	2.05193e-09	639.304	344.146	57.6096	58.6086	127.756	179.369
LOC_Os01g40570	Os01g0588200	outer mitochondrial membrane porin, putative, expressed	203.391	-2.58599	0.542621	-4.76574	1.88162e-06	1.23676e-05	217.885	499.985	49.0749	71.4292	209.542	172.43
LOC_Os01g40580	Os01g0588400	hypersensitive-induced response protein, putative, expressed	30.2777	-2.48394	0.745561	-3.33164	0.000863352	0.00325122	82.1962	50.6478	9.6016	14.6521	9.08726	15.4813
LOC_Os01g40630	Os01g0588900	uncharacterized protein PA4923, putative, expressed	1732.69	4.53905	0.426931	10.6318	2.11972e-26	1.33294e-24	173.525	223.37	5057.91	4168.53	267.272	505.544
LOC_Os01g40640	Os01g0589000	S1 RNA binding domain containing protein, expressed	207.62	2.86224	0.454161	6.30226	2.93345e-10	3.53332e-09	82.1962	41.5572	477.946	421.249	121.342	101.429
LOC_Os01g40700	Os01g0589700	expressed protein	113.626	-1.26325	0.424599	-2.97515	0.00292846	0.00960649	167.002	157.138	60.8102	75.0922	127.756	93.9554
LOC_Os01g40710	Os01g0589800	high light inducible protein, putative, expressed	185.297	4.25393	0.645618	6.58892	4.43042e-11	5.9616e-10	13.047	33.7652	546.225	346.157	118.134	54.4515
LOC_Os01g40820	Os01g0590700	peptidase family M41 containing protein, expressed	44.8266	1.79165	0.538965	3.32424	0.000886585	0.00332702	20.8752	24.6746	78.9465	78.7553	34.7454	30.9626
LOC_Os01g40860	Os01g0591000	aldehyde dehydrogenase, putative, expressed	143.1	2.85728	0.635373	4.497	6.89177e-06	4.08283e-05	41.7505	19.4799	211.235	232.603	101.029	252.505
LOC_Os01g41010	Os01g0593200	DUF581 domain containing protein, expressed	345.863	-2.65092	0.411966	-6.43479	1.2364e-10	1.56811e-09	637.999	423.364	71.4786	98.902	381.13	462.304
LOC_Os01g41420	Os01g0597600	transmembrane amino acid transporter protein, putative, expressed	2084.61	1.33203	0.376444	3.53845	0.00040249	0.00164593	1232.94	1763.58	3414.97	4130.07	1178.14	787.945
LOC_Os01g41430	Os01g0597800	UDP-glucoronosyl and UDP-glucosyl transferase, putative, expressed	201.067	-3.89481	0.588477	-6.61846	3.62971e-11	4.93431e-10	262.245	336.354	17.0695	23.8097	392.89	174.031
LOC_Os01g41510	Os01g0598200	calcineurin B, putative, expressed	38.4374	-5.95428	1.19542	-4.98091	6.32856e-07	4.50422e-06	97.8527	64.9331	2.13369	0	32.6072	33.0979
LOC_Os01g41710	Os01g0600900	chlorophyll A-B binding protein, putative, expressed	22475.2	8.40256	0.945781	8.88426	6.4349e-19	2.1686e-17	28.7035	354.535	88943.9	40745.8	3457.44	1320.71
LOC_Os01g41770	Os01g0601675	leucine rich repeat protein, putative, expressed	266.331	-8.06839	0.855402	-9.43228	4.01268e-21	1.6131e-19	537.537	963.608	1.06684	5.49455	45.4363	44.8424
LOC_Os01g41800	Os01g0602200	cytochrome P450, putative, expressed	32.7113	3.07271	0.901857	3.40709	0.000656602	0.00254852	6.52351	12.9866	90.6818	73.2607	2.13818	10.6768
LOC_Os01g41810	Os01g0602400	cytochrome P450 72A1, putative, expressed	625.288	4.01688	0.381254	10.5359	5.89876e-26	3.57933e-24	123.947	84.4131	1576.8	1796.72	70.5599	99.2938
LOC_Os01g41870	Os01g0602800	protein kinase, putative, expressed	208.264	1.79706	0.373151	4.81591	1.46534e-06	9.82945e-06	96.548	120.776	353.126	402.934	156.087	120.113
LOC_Os01g41890	Os01g0603100	MLA1, putative, expressed	45.0907	4.02604	0.701658	5.73789	9.58618e-09	9.18315e-08	6.52351	9.09064	128.021	126.375	0	0.533838
LOC_Os01g41900	Os01g0603300	Myb transcription factor, putative, expressed	264.175	2.90152	0.538322	5.38992	7.04887e-08	5.90532e-07	109.595	67.5305	709.452	613.558	24.5891	60.3237
LOC_Os01g42140	Os01g0606133	expressed protein	497.182	-1.39897	0.306753	-4.56057	5.10148e-06	3.09004e-05	619.734	542.841	209.102	232.603	741.414	637.402
LOC_Os01g42234	Os01g0607200	amino acid permease family protein, putative, expressed	313.808	-1.63078	0.401525	-4.06147	4.87649e-05	0.000245044	311.824	350.639	87.4813	128.206	416.945	587.755
LOC_Os01g42280	Os01g0607800	pentatricopeptide, putative, expressed	192.682	2.84969	0.378093	7.53699	4.80941e-14	9.74523e-13	60.0163	57.1412	474.746	368.135	102.633	93.4216
LOC_Os01g42330	Os01g0608400	retrotransposon protein, putative, unclassified, expressed	105.565	-3.05844	0.655585	-4.6652	3.08317e-06	1.95848e-05	153.955	206.487	21.3369	21.9782	60.9381	168.693
LOC_Os01g42370	Os01g0609200	pleiotropic drug resistance protein, putative, expressed	165.358	-4.3953	0.837976	-5.24514	1.56168e-07	1.23226e-06	331.394	106.49	5.33422	16.4837	156.087	376.356
LOC_Os01g42380	Os01g0609300	pleiotropic drug resistance protein, putative, expressed	3341.08	-5.76977	0.582416	-9.9066	3.89673e-23	1.87443e-21	8868.06	2912.9	88.5481	128.206	3307.23	4741.55
LOC_Os01g42410	Os01g0609900	pleiotropic drug resistance protein, putative, expressed	967.949	-4.79469	0.34106	-14.0582	6.86001e-45	1.66057e-42	1826.58	2280.45	71.4786	76.9237	700.788	851.471
LOC_Os01g42460	Os01g0610300	BAH domain containing protein, expressed	104.176	2.60308	0.448635	5.80221	6.54449e-09	6.44769e-08	28.7035	45.4532	216.569	234.434	49.1781	50.7146
LOC_Os01g42470	Os01g0610400	acetyltransferase, GNAT family, putative, expressed	189.803	-1.12312	0.343585	-3.26884	0.00107989	0.00395807	284.425	237.655	120.553	119.049	185.487	191.648
LOC_Os01g42480	Os01g0610500	Yip1 domain containing protein, expressed	467.233	-1.60718	0.28893	-5.56253	2.65891e-08	2.38666e-07	604.077	662.318	206.968	208.793	543.632	577.612
LOC_Os01g42650	Os01g0612200	cytochrome c oxidase subunit 5B, mitochondrial precursor, putative, expressed	577.408	-1.01072	0.305468	-3.30876	0.000937104	0.00349215	645.828	729.848	321.12	362.641	769.744	635.267
LOC_Os01g42690	Os01g0612500	OsPOP2 - Putative Prolyl Oligopeptidase homologue, expressed	241.72	-2.61393	0.607754	-4.30097	1.70049e-05	9.39652e-05	619.734	198.695	60.8102	73.2607	213.818	284.002
LOC_Os01g42730	Os01g0612900	GDSL-like lipase/acylhydrolase, putative, expressed	320.448	2.49774	0.441036	5.66334	1.48453e-08	1.38442e-07	84.8057	166.229	624.104	794.879	125.083	127.587
LOC_Os01g42800	Os01g0613900	MEE18, putative, expressed	83.7848	2.94881	0.554185	5.32098	1.03208e-07	8.37871e-07	16.9611	37.6612	227.238	194.141	11.76	14.9475
LOC_Os01g42810	Os01g0614300	leaf senescence related protein, putative, expressed	43.9427	4.17983	0.716418	5.83434	5.4003e-09	5.38334e-08	5.21881	7.79198	134.422	100.733	6.41454	9.07524
LOC_Os01g42860	Os01g0615100	inhibitor I family protein, putative, expressed	1638.59	-4.7847	0.843227	-5.67427	1.39284e-08	1.30544e-07	6047.3	2489.54	56.5428	254.581	198.851	784.742
LOC_Os01g42870	Os01g0615200	transferase family protein, putative, expressed	332.644	-1.61373	0.370783	-4.35223	1.34762e-05	7.56737e-05	401.848	598.684	153.626	173.994	315.381	352.333
LOC_Os01g42880	Os01g0615300	transferase family protein, putative, expressed	514.945	-1.86796	0.34236	-5.45612	4.86657e-08	4.21532e-07	748.899	1037.63	233.639	256.412	441.534	371.551
LOC_Os01g43020	Os01g0616900	CTP synthase, putative, expressed	1101.51	1.44186	0.342778	4.20639	2.59485e-05	0.000138098	533.623	788.288	1967.26	1622.72	893.224	803.96
LOC_Os01g43070	Os01g0617900	psbP-related thylakoid lumenal protein 4, chloroplast precursor, putative, expressed	830.665	3.13659	0.572217	5.48146	4.21819e-08	3.68204e-07	93.9386	281.81	2001.4	1302.21	755.846	548.785
LOC_Os01g43080	Os01g0617950,Os01g0618000	exonuclease, putative, expressed	141.793	2.85542	0.638054	4.47521	7.63375e-06	4.49519e-05	26.094	71.4265	413.936	291.211	32.6072	15.4813
LOC_Os01g43090	Os01g0618100	oxidoreductase, aldo/keto reductase family protein, putative, expressed	874.464	4.98354	0.439953	11.3274	9.59612e-30	8.09093e-28	48.274	106.49	2579.63	2316.87	101.029	94.4893
LOC_Os01g43120	Os01g0618400	DEAD/DEAH box helicase, putative, expressed	1602.3	4.43498	0.833059	5.32373	1.01661e-07	8.26209e-07	35.227	337.652	4574.63	3490.87	730.188	445.221
LOC_Os01g43140	Os01g0618700	lipase, putative, expressed	28.9867	-6.55896	1.49384	-4.39066	1.13008e-05	6.44224e-05	69.1492	62.3358	0	1.83152	24.0545	16.549
LOC_Os01g43150	Os01g0618800	OsFtsH9 FtsH protease, homologue of AtFtsH11, expressed	1733.54	2.96766	0.364447	8.14293	3.8582e-16	9.8812e-15	384.887	614.268	4318.59	3496.37	847.788	739.365
LOC_Os01g43160	Os01g0618900	polygalacturonase, putative, expressed	35.1346	2.43225	0.741166	3.28165	0.00103202	0.00380615	19.5705	6.49331	64.0107	76.9237	26.1927	17.6166
LOC_Os01g43170	Os01g0619000	polypyrimidine tract-binding protein, putative, expressed	1056.78	-1.00391	0.287897	-3.48704	0.000488401	0.00195435	1005.93	853.221	426.738	501.836	1814.24	1738.71
LOC_Os01g43220	Os01g0619800	chitinase domain-containing protein 1 precursor, putative, expressed	67.6027	2.67803	0.895476	2.99063	0.00278406	0.00918177	6.52351	36.3626	169.628	104.397	66.8181	21.8873
LOC_Os01g43270	None	hydroquinone glucosyltransferase, putative, expressed	25.3727	8.21411	1.68784	4.86665	1.13506e-06	7.75257e-06	0	0	56.5428	86.0813	2.13818	7.47373
LOC_Os01g43330	Os01g0621300	extra-large G-protein-related, putative, expressed	464.241	1.20274	0.365054	3.29468	0.000985335	0.00364833	281.816	349.34	651.842	802.205	288.12	412.123
LOC_Os01g43360	Os01g0621700	myosin-Ie, putative, expressed	453.403	-1.07698	0.319203	-3.37396	0.000740953	0.00284017	562.327	457.129	220.837	263.739	633.436	582.951
LOC_Os01g43380	Os01g0622000	glycosyltransferase family protein 1, putative, expressed	203.167	1.49164	0.460476	3.23935	0.00119803	0.00433532	91.3292	140.256	407.535	241.76	154.483	183.64
LOC_Os01g43520	Os01g0624000	neutral ceramidase precursor, putative, expressed	1167.95	-1.27746	0.377187	-3.38679	0.000707146	0.00272264	1702.64	1558.4	545.158	802.205	966.991	1432.29
LOC_Os01g43650	Os01g0626400	WRKY11, expressed	148.164	-4.57425	0.825974	-5.53801	3.05935e-08	2.72545e-07	503.615	118.178	8.53476	18.3152	84.9926	155.347
LOC_Os01g43774	Os01g0628000	cytochrome P450 72A1, putative, expressed	44.3456	-4.37121	1.32929	-3.28838	0.00100765	0.00372359	32.6176	20.7786	2.13369	0	159.829	50.7146
LOC_Os01g43870	Os01g0629400	NLI interacting factor-like phosphatase, putative, expressed	931.663	2.17914	0.424881	5.12884	2.91538e-07	2.19943e-06	615.82	302.588	2062.21	2097.09	242.149	270.122
LOC_Os01g43895	Os01g0629750	expressed protein	265.32	2.85814	0.499297	5.72433	1.03845e-08	9.90159e-08	84.8057	96.101	770.262	540.298	68.9563	31.4964
LOC_Os01g43910	Os01g0629900	CGMC_MAPKCMGC_2.4 - CGMC includes CDA, MAPK, GSK3, and CLKC kinases, expressed	545.862	-1.57443	0.512051	-3.07475	0.00210678	0.00717517	735.852	331.159	155.759	203.298	1127.35	721.749
LOC_Os01g44040	Os01g0631100	CAS1 domain-containing protein 1 precursor, putative, expressed	300.587	-1.22757	0.35811	-3.42791	0.00060825	0.00237807	380.973	287.004	132.289	153.847	460.243	389.168
LOC_Os01g44120	Os01g0631800	expressed protein	100.485	-2.74547	0.733811	-3.74139	0.000183008	0.000809724	275.292	76.6211	23.4706	29.3043	125.618	72.6019
LOC_Os01g44210	Os01g0633000	50S ribosomal protein L31, putative, expressed	1309.16	3.03373	0.510817	5.93898	2.86797e-09	2.97666e-08	213.971	511.673	3441.64	2500.02	710.944	476.717
LOC_Os01g44220	Os01g0633100	glucose-1-phosphate adenylyltransferase large subunit, chloroplast precursor, putative, expressed	400.968	2.18739	0.312593	6.99758	2.60417e-12	4.18751e-11	168.307	203.89	894.016	800.373	177.469	161.753
LOC_Os01g44230	Os01g0633200	transcription factor X1, putative, expressed	863.956	1.20791	0.364082	3.31769	0.000907648	0.00339646	455.341	735.043	1272.75	1478.03	652.145	590.425
LOC_Os01g44390	Os01g0635200	MYB family transcription factor, putative, expressed	125.601	6.09043	1.11464	5.46405	4.65394e-08	4.04203e-07	1.3047	9.09064	411.802	296.706	2.67272	32.0303
LOC_Os01g45020	Os01g0637100	F-box protein interaction domain containing protein, expressed	51.8402	-2.49565	0.673485	-3.70557	0.000210917	0.00091912	50.8834	68.8291	11.7353	9.15759	106.909	63.5267
LOC_Os01g45070	Os01g0637600	peptide deformylase, putative, expressed	284.319	1.85249	0.529974	3.49544	0.000473285	0.00189854	91.3292	184.41	589.965	404.765	278.498	156.948
LOC_Os01g45110	Os01g0638000	anthocyanin 3-O-beta-glucosyltransferase, putative, expressed	142.941	-3.75283	0.73624	-5.09729	3.44555e-07	2.56842e-06	114.814	72.7251	5.33422	9.15759	451.156	204.46
LOC_Os01g45274	Os01g0639900	carbonic anhydrase, chloroplast precursor, putative, expressed	12499.7	4.72398	0.438621	10.7701	4.76551e-27	3.18341e-25	1405.16	1125.94	44628.3	22260.3	3178.94	2399.6
LOC_Os01g45290	Os01g0640000,Os01g0640100	retrotransposon protein, putative, unclassified, expressed	141.051	-2.04602	0.53262	-3.84142	0.000122325	0.00056165	232.237	106.49	38.4064	43.9564	211.145	214.069
LOC_Os01g45380	Os01g0641000	protein kinase domain containing protein, expressed	136.37	2.15654	0.396921	5.43319	5.53556e-08	4.7321e-07	45.6646	62.3358	229.372	252.749	113.858	114.241
LOC_Os01g45470	Os01g0642200	expressed protein	1134.65	4.52665	0.593591	7.62587	2.42391e-14	5.04316e-13	69.1492	207.786	2130.49	4254.62	73.2326	72.6019
LOC_Os01g45640	Os01g0644000	tat pathway signal sequence family protein, expressed	919.909	-3.87845	0.769517	-5.04012	4.6525e-07	3.38955e-06	3195.22	867.507	54.4091	223.445	528.665	650.214
LOC_Os01g45750	Os01g0645200	bile acid sodium symporter family protein, putative, expressed	629.517	2.03578	0.342557	5.9429	2.80023e-09	2.91172e-08	382.278	292.199	1226.87	1540.31	149.673	185.776
LOC_Os01g45860	Os01g0646300	GRAS family transcription factor domain containing protein, expressed	49.1663	-6.90977	1.47859	-4.67321	2.96535e-06	1.89164e-05	103.071	61.0372	1.06684	0	75.3708	54.4515
LOC_Os01g45910	Os01g0647100	plastidic ATP/ADP-transporter, putative, expressed	2420.01	-3.50285	0.521312	-6.7193	1.82604e-11	2.62335e-10	6941.02	2636.29	353.126	492.678	1838.83	2258.13
LOC_Os01g46070	Os01g0649100	lactate/malate dehydrogenase, putative, expressed	1280.48	-1.16432	0.302595	-3.84779	0.000119187	0.000548813	1419.52	1925.92	738.257	754.585	1445.41	1399.19
LOC_Os01g46080	Os01g0649200	GDSL-like lipase/acylhydrolase, putative, expressed	575.646	-3.4735	0.364443	-9.53098	1.55803e-21	6.59294e-20	1048.98	818.158	69.3449	100.733	697.046	719.613
LOC_Os01g46169	Os01g0650200	GDSL-like lipase/acylhydrolase, putative, expressed	484.997	-1.9056	0.384674	-4.9538	7.27778e-07	5.13114e-06	914.596	1373.99	278.446	333.336	4.8109	4.80454
LOC_Os01g46400	Os01g0652800	expressed protein	30.8212	-3.07267	0.947754	-3.24206	0.00118671	0.00430126	95.2433	23.3759	5.33422	9.15759	25.6581	26.1581
LOC_Os01g46440	Os01g0653300	VQ domain containing protein, putative, expressed	20.7875	-7.24918	1.86621	-3.88445	0.000102563	0.000479723	69.1492	9.09064	0	0	31.0036	15.4813
LOC_Os01g46510	Os01g0653800	peptidase S8 and S53, subtilisin, kexin, sedolisin, putative, expressed	1560.56	-1.30734	0.255091	-5.125	2.97531e-07	2.24164e-06	2171.02	2054.48	818.27	890.118	1672.06	1757.39
LOC_Os01g46610	Os01g0654500	dehydrogenase, putative, expressed	9858.85	-2.16754	0.362614	-5.97753	2.26548e-09	2.38989e-08	21222.3	12680.1	3760.63	3785.75	8145.39	9558.9
LOC_Os01g46670	Os01g0655000	expressed protein	9.54668	-6.79941	1.9841	-3.42695	0.000610397	0.00238523	30.0082	27.2719	0	0	0	0
LOC_Os01g46760	Os01g0656200	protein phosphatase 2C, putative, expressed	193.474	3.27494	0.499488	6.55658	5.50547e-11	7.32501e-10	36.5317	64.9331	588.898	391.945	47.0399	31.4964
LOC_Os01g46800	Os01g0656400	WRKY15, expressed	57.6713	2.80431	0.582501	4.81426	1.47745e-06	9.89796e-06	16.9611	23.3759	170.695	109.891	10.6909	14.4136
LOC_Os01g46810	Os01g0656600	viral A-type inclusion protein repeat containing protein, expressed	2417.13	-2.98045	0.664775	-4.4834	7.34645e-06	4.33621e-05	5293.18	1096.07	382.997	426.744	3488.44	3815.34
LOC_Os01g46926	Os01g0658400	ubiquitin-conjugating enzyme, putative, expressed	6396.46	-2.73786	0.517352	-5.29207	1.20937e-07	9.69561e-07	14441.8	5095.95	1425.3	1503.68	8467.72	7444.37
LOC_Os01g47190	Os01g0660900	phosphoglycerate mutase, putative, expressed	154.345	2.93823	0.586726	5.00783	5.5046e-07	3.96416e-06	24.7893	68.8291	365.928	351.651	72.1635	42.707
LOC_Os01g47290	Os01g0661750	expressed protein	38.4264	-6.50346	1.77401	-3.66598	0.000246398	0.00105877	122.642	7.79198	0	1.83152	50.2472	48.0454
LOC_Os01g47300	None	retrotransposon protein, putative, unclassified, expressed	121.149	-6.67876	1.29508	-5.15701	2.5093e-07	1.90907e-06	347.051	36.3626	3.20053	0	172.123	168.159
LOC_Os01g47330	Os01g0662300	ribosomal protein L7/L12 C-terminal domain containing protein, expressed	572.013	3.8627	0.563863	6.85043	7.36292e-12	1.11021e-10	54.7975	137.658	1709.09	1089.75	279.567	161.219
LOC_Os01g47340	Os01g0662600	iron-sulfur cluster assembly enzyme ISCU, mitochondrial precursor, putative, expressed	2879.58	3.31853	0.29845	11.1192	1.01156e-28	7.85251e-27	768.47	585.697	7286.55	6221.67	1228.92	1186.19
LOC_Os01g47350	Os01g0662700	enoyl-CoA hydratase/isomerase family protein, putative, expressed	182.752	5.98289	0.682354	8.76802	1.81838e-18	5.91551e-17	3.91411	11.688	588.898	397.439	62.5417	32.0303
LOC_Os01g47420	Os01g0663500	pterin-4-alpha-carbinolamine dehydratase, putative, expressed	192.749	-1.48252	0.388098	-3.81997	0.00013347	0.000607987	234.846	254.538	97.0829	76.9237	281.705	211.4
LOC_Os01g47450	Os01g0664000	OsCttP1 - Putative C-terminal processing peptidase homologue, expressed	476.842	2.20943	0.397481	5.55858	2.71971e-08	2.43929e-07	159.174	246.746	1106.32	769.237	272.618	306.957
LOC_Os01g47550	Os01g0665400	kinase, pfkB family, putative, expressed	250.815	-1.22524	0.383597	-3.19409	0.00140274	0.00498795	247.893	337.652	105.618	146.521	333.556	333.649
LOC_Os01g47560	Os01g0665500,Os01g0665750	WRKY16, expressed	702.667	-3.0092	0.617434	-4.87371	1.09523e-06	7.50555e-06	1298.18	431.156	71.4786	144.69	1278.1	992.404
LOC_Os01g47570	Os01g0665900	expressed protein	352.682	-3.01732	0.359916	-8.38338	5.14303e-17	1.44184e-15	383.582	385.703	53.3422	40.2934	596.552	656.62
LOC_Os01g47630	Os01g0666600	expressed protein	169.625	4.45543	0.662834	6.72179	1.79509e-11	2.58217e-10	35.227	6.49331	435.273	479.858	30.469	30.4288
LOC_Os01g47730	Os01g0667600	ras-related protein, putative, expressed	1313.7	2.0795	0.434548	4.78543	1.70623e-06	1.13039e-05	618.429	463.623	2623.37	1948.73	1447.55	780.471
LOC_Os01g47760	Os01g0667900	OsGrx_I1 - glutaredoxin subgroup III, expressed	1738.75	1.51193	0.418293	3.61452	0.00030091	0.00126998	1221.2	649.331	2488.95	2846.18	1842.58	1384.24
LOC_Os01g47770	Os01g0668000	CS domain containing protein, putative, expressed	327.385	1.88775	0.47561	3.96911	7.21427e-05	0.000350532	238.761	103.893	625.171	642.863	166.243	187.377
LOC_Os01g47820	Os01g0668600	S-locus-like receptor protein kinase, putative, expressed	117.404	-3.98566	0.52793	-7.54959	4.36625e-14	8.8953e-13	203.534	283.108	11.7353	20.1467	95.6835	90.2186
LOC_Os01g47840	Os01g0668901	S-locus-like receptor protein kinase, putative, expressed	561.068	-3.99717	0.46058	-8.67855	4.00834e-18	1.26558e-16	1573.47	1185.68	91.7487	80.5868	288.12	146.805
LOC_Os01g48000	Os01g0670100	S-locus-like receptor protein kinase, putative, expressed	1534.01	-6.55523	0.496542	-13.2018	8.57084e-40	1.40837e-37	4039.36	2306.43	43.7406	21.9782	1236.4	1556.14
LOC_Os01g48200	Os01g0672500	callose synthase, putative, expressed	1062.09	1.44512	0.295958	4.88284	1.0457e-06	7.18585e-06	664.093	814.262	2112.35	1912.1	470.934	398.777
LOC_Os01g48300	Os01g0673800	ATP synthase protein I related, putative, expressed	2354.38	2.30832	0.410558	5.62241	1.88309e-08	1.72817e-07	583.202	1153.21	4503.15	4097.11	1944.14	1845.48
LOC_Os01g48320	Os01g0674000	transcription factor like protein, putative, expressed	516.069	-1.84751	0.463099	-3.98945	6.62274e-05	0.000325526	927.643	437.649	199.5	179.489	746.759	605.372
LOC_Os01g48380	Os01g0674700	PPR repeat domain containing protein, putative, expressed	2948.75	1.08431	0.358918	3.02104	0.00251905	0.00839882	1466.49	2376.55	4467.95	3679.52	2897.23	2804.78
LOC_Os01g48390	Os01g0674800	expressed protein	1385.88	-2.74148	0.410997	-6.67031	2.55264e-11	3.56262e-10	1637.4	2506.42	345.658	272.896	1392.49	2160.44
LOC_Os01g48420	Os01g0675100	peroxiredoxin, putative, expressed	1438.48	2.00537	0.389298	5.15124	2.58765e-07	1.96469e-06	949.823	614.268	3169.6	3109.92	311.64	475.649
LOC_Os01g48440	Os01g0675500	glycosyltransferase family 43 protein, putative, expressed	766.719	-1.13902	0.309594	-3.67908	0.000234072	0.00101005	1179.45	872.701	468.345	463.374	793.264	823.178
LOC_Os01g48446	Os01g0675800	no apical meristem protein, putative, expressed	398.618	1.81089	0.371893	4.86939	1.11944e-06	7.65288e-06	255.722	164.93	671.045	805.868	260.858	233.287
LOC_Os01g48500	Os01g0676200	expressed protein	718.118	1.13449	0.350039	3.24102	0.00119101	0.00431338	361.403	294.796	850.275	587.917	1177.07	1037.25
LOC_Os01g48620	Os01g0678000	expressed protein	416.006	4.35119	0.741477	5.86827	4.40358e-09	4.43947e-08	24.7893	89.6077	1347.42	987.188	36.8836	10.1429
LOC_Os01g48640	Os01g0678100	expressed protein	277.793	5.77194	0.822608	7.01663	2.27288e-12	3.69704e-11	2.6094	27.2719	769.195	864.476	2.67272	0.533838
LOC_Os01g48680	Os01g0678500	two pore calcium channel protein 1, putative, expressed	537.173	2.74132	0.474912	5.77227	7.82089e-09	7.62511e-08	112.204	228.565	1177.8	1100.74	372.043	231.686
LOC_Os01g48690	Os01g0678600	ribosomal protein rpS20, putative, expressed	1029.33	4.19878	0.738403	5.6863	1.2982e-08	1.22179e-07	41.7505	225.967	2879.41	2036.65	668.715	323.506
LOC_Os01g48820	Os01g0680600	expressed protein	136.072	2.43787	0.57955	4.20648	2.59374e-05	0.000138071	24.7893	75.3224	291.249	250.918	93.5453	80.6095
LOC_Os01g48874	Os01g0681000	wax synthase, putative, expressed	324.418	1.79986	0.443168	4.06135	4.87892e-05	0.000245111	203.534	183.111	851.342	492.678	129.894	85.9479
LOC_Os01g48910	Os01g0681150,Os01g0681200	AMP-binding enzyme, putative, expressed	556.53	-3.42458	0.582839	-5.87569	4.21084e-09	4.25469e-08	1516.06	484.401	78.9465	108.06	568.756	582.951
LOC_Os01g48940	Os01g0681700	expressed protein	81.0893	-1.93253	0.625951	-3.08736	0.00201945	0.0069091	76.9774	83.1144	30.9385	9.15759	159.294	127.053
LOC_Os01g48960	Os01g0681900	glutamate synthase, chloroplast precursor, putative, expressed	15496.6	-3.47538	0.581692	-5.97461	2.30643e-09	2.42855e-08	33730.5	9578.94	1972.6	1921.26	25714.8	20061.6
LOC_Os01g48990	Os01g0682500	uncharacterized kinase mug58, putative, expressed	1025.98	4.05476	0.42655	9.50595	1.98235e-21	8.23371e-20	103.071	188.306	2879.41	1961.56	535.614	487.928
LOC_Os01g49010	Os01g0683400	ORC4 - Putative origin recognition complex subunit 4, expressed	40.4614	-1.99906	0.636938	-3.13854	0.00169791	0.00589775	52.1881	59.7385	14.9358	12.8206	41.1599	61.9252
LOC_Os01g49120	Os01g0684900	MATE efflux family protein, putative, expressed	141.99	1.55746	0.457306	3.40572	0.000659901	0.00255868	74.368	120.776	340.323	232.603	43.8327	40.0378
LOC_Os01g49210	Os01g0686000	expressed protein	35.5274	3.06431	0.655397	4.6755	2.93238e-06	1.8722e-05	11.7423	10.3893	91.7487	93.4074	3.20727	2.66919
LOC_Os01g49310	Os01g0687300	expressed protein	1420.29	-3.29298	0.3356	-9.81222	9.97532e-23	4.63019e-21	1428.65	2073.96	172.829	184.983	2304.42	2356.89
LOC_Os01g49320	Os01g0687400	glycosyl hydrolase, putative, expressed	95.6458	2.31912	0.565788	4.09892	4.15091e-05	0.00021151	22.1799	57.1412	185.631	210.625	54.5236	43.7747
LOC_Os01g49430	Os01g0688900	DnaK family protein, putative, expressed	37.0625	-4.08789	0.999923	-4.0882	4.34734e-05	0.000220571	104.376	103.893	9.6016	1.83152	2.67272	0
LOC_Os01g49470	Os01g0689451	E3 ubiquitin ligase, putative, expressed	3468.24	1.40537	0.320734	4.38172	1.17744e-05	6.69021e-05	1782.22	2432.4	5161.4	6003.72	2449.28	2980.42
LOC_Os01g49614	Os01g0690800,Os01g0690900	Protein kinase domain containing protein, expressed	136.476	1.33361	0.369599	3.60826	0.000308259	0.00129826	108.29	101.296	278.446	249.086	44.3672	37.3686
LOC_Os01g49670	Os01g0691500	cytidylyltransferase domain containing protein, expressed	258.377	1.51574	0.440582	3.44031	0.000581044	0.0022868	116.119	164.93	443.807	358.977	291.327	175.099
LOC_Os01g49710	Os01g0692000	glutathione S-transferase, putative, expressed	293.527	-2.41198	0.670619	-3.59664	0.000322349	0.00135135	140.908	171.423	27.738	31.1358	1090.47	299.483
LOC_Os01g49740	Os01g0692300	expressed protein	791.684	3.22506	0.828404	3.89311	9.89687e-05	0.00046426	33.9223	312.978	1663.21	1580.6	729.119	430.273
LOC_Os01g49770	Os01g0692700	zinc finger, C3HC4 type domain containing protein, expressed	308.365	1.69348	0.317443	5.33476	9.56717e-08	7.83471e-07	167.002	153.242	533.422	501.836	268.341	226.347
LOC_Os01g49820	Os01g0693300	lipid phosphatase protein, putative, expressed	574.925	-1.50613	0.432021	-3.48624	0.00048987	0.00195913	1002.01	596.086	275.246	287.548	788.988	499.672
LOC_Os01g49890	Os01g0693800	threonine synthase, chloroplast precursor, putative, expressed	906.276	1.74028	0.319594	5.44529	5.17211e-08	4.44068e-07	380.973	515.569	1529.86	1465.21	844.581	701.463
LOC_Os01g50030	Os01g0695100	CPuORF25 - conserved peptide uORF-containing transcript, expressed	306.533	2.0884	0.320877	6.50841	7.59496e-11	9.92326e-10	104.376	116.88	495.016	445.059	324.469	353.401
LOC_Os01g50060	Os01g0695600	1-aminocyclopropane-1-carboxylate deaminase, putative, expressed	88.1841	1.84642	0.441058	4.18635	2.8348e-05	0.00014928	50.8834	45.4532	156.826	190.478	37.9527	47.5116
LOC_Os01g50080	Os01g0695700	MDR-like ABC transporter, putative, expressed	131.129	8.14793	1.12592	7.23666	4.59882e-13	8.24273e-12	2.6094	0	445.941	291.211	26.7272	20.2858
LOC_Os01g50100	Os01g0695800	ABC transporter, ATP-binding protein, putative, expressed	2880.22	-1.25679	0.32673	-3.84657	0.000119784	0.000551222	2653.76	2205.13	1199.13	831.509	5339.57	5052.24
LOC_Os01g50120	Os01g0696000	expressed protein	192.388	1.59715	0.471201	3.38954	0.000700099	0.00269828	69.1492	138.957	325.388	304.032	180.142	136.662
LOC_Os01g50160	Os01g0696600	MDR-like ABC transporter, putative, expressed	975.151	-3.2639	0.4911	-6.6461	3.00958e-11	4.16165e-10	1826.58	755.822	133.356	135.532	1596.69	1402.93
LOC_Os01g50170	Os01g0696800	eukaryotic aspartyl protease domain containing protein, expressed	46.542	4.17219	0.779156	5.35475	8.56725e-08	7.06987e-07	3.91411	10.3893	165.361	91.5759	3.20727	4.80454
LOC_Os01g50400	Os01g0699400	STE_MEKK_ste11_MAP3K.5 - STE kinases include homologs to sterile 7, sterile 11 and sterile 20 from yeast, expressed	216.899	-1.45946	0.380902	-3.8316	0.000127315	0.000582424	183.963	246.746	71.4786	86.0813	343.178	369.95
LOC_Os01g50440	Os01g0699900	AWPM-19-like membrane family protein, putative, expressed	80.6949	-6.51972	1.03465	-6.30138	2.95013e-10	3.54772e-09	271.378	112.984	1.06684	3.66304	41.1599	53.9176
LOC_Os01g50610	Os01g0701700	SAM dependent carboxyl methyltransferase, putative, expressed	21.8644	-4.77073	1.12733	-4.23187	2.31759e-05	0.000124341	41.7505	74.0238	1.06684	3.66304	4.27636	6.40605
LOC_Os01g50622	Os01g0702000	DNA-binding protein DSP1, putative, expressed	4197.17	-3.73224	0.541068	-6.89792	5.27684e-12	8.0866e-11	2087.52	5872.55	338.19	260.076	9597.75	7026.91
LOC_Os01g50760	Os01g0703400	polyprenyl synthetase, putative, expressed	663.355	2.35635	0.490925	4.79981	1.58813e-06	1.05681e-05	311.824	261.031	1488.25	1445.07	336.763	137.196
LOC_Os01g50820	Os01g0704100	transporter, major facilitator family, putative, expressed	115.504	-1.91665	0.447639	-4.2817	1.85473e-05	0.000101739	197.01	170.125	38.4064	60.4401	122.945	104.098
LOC_Os01g50860	Os01g0704700	chloride transporter, chloride channel family, putative, expressed	147.671	1.34118	0.363262	3.69205	0.00022245	0.000964337	90.0245	110.386	254.976	252.749	93.0108	84.8802
LOC_Os01g50870	Os01g0704901	expressed protein	34.0209	-2.66131	0.667145	-3.9891	6.63254e-05	0.000325838	69.1492	62.3358	8.53476	12.8206	27.7963	23.4889
LOC_Os01g50930	Os01g0705300	expressed protein	173.07	2.92282	0.454072	6.43692	1.21925e-10	1.55072e-09	40.4458	64.9331	460.877	336.999	76.4399	58.7222
LOC_Os01g51030	Os01g0706600	expressed protein	332.268	-4.32324	1.02732	-4.20827	2.57329e-05	0.000137047	1067.25	51.9465	26.6711	29.3043	453.294	365.145
LOC_Os01g51060	Os01g0706900	hydrolase, putative, expressed	49.6534	2.01638	0.658757	3.06089	0.00220679	0.00748181	22.1799	22.0773	92.8155	86.0813	21.9163	52.8499
LOC_Os01g51140	Os01g0707500	helix-loop-helix DNA-binding domain containing protein, expressed	31.5907	-4.51863	1.38803	-3.25543	0.00113219	0.0041316	48.274	10.3893	2.13369	0	70.0254	58.7222
LOC_Os01g51190	Os01g0708300	expressed protein	202.152	-1.15788	0.384971	-3.00771	0.00263226	0.00873358	288.339	197.397	104.551	113.554	246.96	262.114
LOC_Os01g51210	Os01g0708500	uncharacterized protein PA4923, putative, expressed	177.502	-1.24565	0.375847	-3.31426	0.000918867	0.00343425	225.714	176.618	85.3476	84.2498	264.065	229.016
LOC_Os01g51250	Os01g0708900	mitochondrial carrier protein, putative, expressed	324.134	1.02412	0.336924	3.03961	0.00236881	0.00796276	233.542	232.461	540.89	404.765	284.378	248.768
LOC_Os01g51290	Os01g0709500	protein kinase family protein, putative, expressed	3256.49	-1.71937	0.483007	-3.55972	0.000371249	0.00153462	6707.47	2776.54	1298.35	1582.43	3950.29	3223.85
LOC_Os01g51360	Os01g0710700	lipase, putative, expressed	1280.88	4.18141	0.674292	6.20119	5.60396e-10	6.45301e-09	61.321	280.511	3328.56	2873.65	728.584	412.657
LOC_Os01g51380	Os01g0711000	ATP synthase, putative, expressed	247.676	2.0519	0.364631	5.62732	1.83034e-08	1.68182e-07	147.431	103.893	484.348	558.613	91.4071	100.361
LOC_Os01g51410	Os01g0711400	glycine dehydrogenase, putative, expressed	5524.27	3.91108	0.383089	10.2093	1.80106e-24	9.56262e-23	1085.51	616.865	12324.2	13285.8	3216.89	2616.34
LOC_Os01g51430	Os01g0711600	green ripe-like, putative, expressed	291.758	-2.32945	0.637355	-3.65487	0.000257315	0.00110086	704.539	184.41	90.6818	86.0813	346.385	338.453
LOC_Os01g51530	Os01g0712600	methyltransferase domain containing protein, expressed	151.46	3.47224	0.542226	6.40367	1.51686e-10	1.90131e-09	30.0082	35.0639	411.802	309.527	83.389	38.9702
LOC_Os01g51570	Os01g0713200	glycosyl hydrolases family 17, putative, expressed	481.821	-4.12161	0.820861	-5.02108	5.13809e-07	3.71686e-06	438.38	1855.79	80.0134	51.2825	370.974	94.4893
LOC_Os01g51700	Os01g0714900	ras-related protein, putative, expressed	210.972	-1.17617	0.346682	-3.39265	0.000692206	0.0026706	264.855	267.525	103.484	133.701	251.771	244.498
LOC_Os01g51710	Os01g0715000	zinc knuckle domain containing protein, expressed	168.646	1.71648	0.370836	4.62868	3.68012e-06	2.30514e-05	75.6727	93.5037	293.382	261.907	155.018	132.392
LOC_Os01g51754	Os01g0715400	alpha-amylase precursor, putative, expressed	493.761	1.64337	0.377979	4.34778	1.37526e-05	7.71102e-05	193.096	299.991	805.468	734.439	525.992	403.581
LOC_Os01g51860	Os01g0716400	violaxanthin de-epoxidase, putative, expressed	165.703	2.12786	0.601829	3.53565	0.000406773	0.00166133	32.6176	105.192	320.053	282.054	148.069	106.234
LOC_Os01g51890	Os01g0716800	endonuclease/exonuclease/phosphatase family domain containing protein, expressed	419.494	2.32955	0.705538	3.30181	0.000960619	0.00356973	242.675	70.1278	423.537	1150.19	378.992	251.438
LOC_Os01g51920	Os01g0717000	phosphotransferase, putative, expressed	3710.59	3.17033	0.415032	7.63876	2.19328e-14	4.59732e-13	1153.36	712.966	8681.98	8119.12	1352.4	2243.72
LOC_Os01g51980	Os01g0717400	alliin lyase precursor, putative, expressed	211.727	6.8237	0.720479	9.47106	2.77007e-21	1.12563e-19	2.6094	7.79198	730.789	446.89	51.8508	30.4288
LOC_Os01g52010	Os01g0717700	alliin lyase precursor, putative, expressed	96.1104	2.3344	0.652242	3.57904	0.000344861	0.00143609	19.5705	63.6345	209.102	210.625	46.5054	27.2257
LOC_Os01g52110	Os01g0719100	RING finger and CHY zinc finger domain-containing protein 1, putative, expressed	10126.9	1.87504	0.472434	3.9689	7.22046e-05	0.000350695	3974.12	5166.08	17422.6	16104.5	12701.3	5392.83
LOC_Os01g52130	Os01g0719300	sulfate transporter, putative, expressed	84.5311	-2.83463	0.676502	-4.19013	2.78795e-05	0.000147157	255.722	127.269	18.1364	36.6304	22.9854	46.4439
LOC_Os01g52170	Os01g0719700	expressed protein	412.235	6.04061	0.485539	12.441	1.56474e-35	2.07209e-33	16.9611	19.4799	1390.1	1007.33	24.5891	14.9475
LOC_Os01g52240	Os01g0720500	chlorophyll A-B binding protein, putative, expressed	967.563	9.44848	1.03771	9.10514	8.61565e-20	3.09339e-18	2.6094	3.89599	3460.84	1084.26	1047.71	206.061
LOC_Os01g52250	Os01g0720600	starch synthase, putative, expressed	1100.3	3.93847	0.714065	5.51556	3.47666e-08	3.06687e-07	178.744	129.866	3473.65	1256.42	1234.26	328.844
LOC_Os01g52320	Os01g0721200	NB-ARC domain containing protein, expressed	15.6061	-4.4214	1.35481	-3.26348	0.00110051	0.00402711	36.5317	27.2719	0	3.66304	9.08726	17.0828
LOC_Os01g52340	Os01g0721400	NB-ARC domain containing protein, expressed	46.7815	-4.37332	0.920252	-4.75231	2.01107e-06	1.31838e-05	144.822	46.7519	5.33422	3.66304	32.0727	48.0454
LOC_Os01g52640	Os01g0725800	suppressor of phythchrome A, putative, expressed	1244.88	2.9032	0.30032	9.667	4.16395e-22	1.84163e-20	397.934	406.481	2977.56	3040.32	369.905	277.062
LOC_Os01g52710	Os01g0727100	glycosyl transferase 8 domain containing protein, putative, expressed	18.8966	-5.10968	1.37041	-3.72858	0.000192563	0.000848167	39.1411	55.8425	1.06684	1.83152	12.2945	3.20303
LOC_Os01g52790	Os01g0728300	cytochrome P450 72A1, putative, expressed	220.073	-2.42168	0.489544	-4.94681	7.5441e-07	5.3044e-06	451.427	390.898	48.008	111.723	162.502	155.881
LOC_Os01g52890	Os01g0729500	expressed protein	61.5833	-4.08004	0.761549	-5.35755	8.4359e-08	6.98195e-07	202.229	75.3224	7.46791	9.15759	39.0218	36.301
LOC_Os01g52900	Os01g0729600	expressed protein	62.8991	-9.28476	1.73806	-5.34203	9.19112e-08	7.55424e-07	277.902	42.8559	0	0	37.9527	18.6843
LOC_Os01g53000	Os01g0730300	trehalose synthase, putative, expressed	863.141	1.39698	0.290642	4.80652	1.53581e-06	1.02472e-05	643.218	524.66	1488.25	1587.93	437.792	497.003
LOC_Os01g53020	Os01g0730500	heat shock protein DnaJ, putative, expressed	2239.35	4.8634	0.269522	18.0445	8.70818e-73	7.84154e-70	208.752	216.877	6487.48	5901.15	322.33	299.483
LOC_Os01g53040	Os01g0730700	WRKY14, expressed	97.8077	-4.21673	0.768749	-5.48519	4.13033e-08	3.60876e-07	403.153	106.49	16.0027	10.9891	22.9854	27.2257
LOC_Os01g53060	Os01g0730800	peroxisomal membrane protein, putative, expressed	259.793	6.17599	0.53743	11.4917	1.45212e-30	1.33976e-28	9.13292	11.688	899.35	604.401	16.5709	17.6166
LOC_Os01g53150	Os01g0732200	GTPase of unknown function domain containing protein, putative, expressed	639.675	1.93132	0.386811	4.99293	5.94704e-07	4.2515e-06	266.159	357.132	1390.1	985.357	488.039	351.265
LOC_Os01g53220	Os01g0733200	HSF-type DNA-binding domain containing protein, expressed	372.381	-2.21585	0.401661	-5.51673	3.45373e-08	3.04784e-07	241.37	241.551	61.877	40.2934	933.85	715.343
LOC_Os01g53240	Os01g0733500	BURP domain containing protein, expressed	19.009	5.28534	1.32896	3.97705	6.97742e-05	0.000340636	1.3047	1.29866	30.9385	71.4292	5.87999	3.20303
LOC_Os01g53294	Os01g0734200	respiratory burst oxidase protein B, putative, expressed	346.132	2.03232	0.440675	4.61184	3.9913e-06	2.48005e-05	224.409	125.97	628.372	805.868	122.411	169.76
LOC_Os01g53330	Os01g0734600	anthocyanidin 5,3-O-glucosyltransferase, putative, expressed	189.463	4.1997	0.552806	7.59707	3.02906e-14	6.23881e-13	24.7893	19.4799	460.877	351.651	188.694	91.2863
LOC_Os01g53350	Os01g0734800	anthocyanidin 5,3-O-glucosyltransferase, putative, expressed	296.587	1.88057	0.514718	3.65359	0.0002586	0.00110509	228.323	87.0104	556.893	604.401	156.622	146.272
LOC_Os01g53390	Os01g0735500	glucosyltransferase, putative, expressed	361.488	1.76771	0.554882	3.18575	0.00144381	0.00511053	109.595	323.367	761.727	712.46	149.138	112.64
LOC_Os01g53420	Os01g0735900	anthocyanidin 5,3-O-glucosyltransferase, putative, expressed	129.133	-3.02247	0.523816	-5.77009	7.92287e-09	7.70119e-08	180.049	284.407	20.2701	38.4619	130.963	120.647
LOC_Os01g53430	Os01g0736100	anthocyanidin 5,3-O-glucosyltransferase, putative, expressed	324.143	-5.34632	0.832909	-6.41885	1.37305e-10	1.72972e-09	1218.59	198.695	11.7353	23.8097	272.083	219.941
LOC_Os01g53450	Os01g0736400	aminotransferase, classes I and II, domain containing protein, expressed	128.602	-1.76851	0.433735	-4.0774	4.5543e-05	0.000229983	177.44	183.111	44.8075	62.2716	174.262	129.723
LOC_Os01g53680	Os01g0738800	6-phosphofructokinase, putative, expressed	666.99	-4.55434	0.698558	-6.51963	7.0479e-11	9.25145e-10	1711.77	468.817	38.4064	54.9455	1186.69	541.311
LOC_Os01g53720	Os01g0739400	expressed protein	3628.67	2.09725	0.325085	6.45137	1.10842e-10	1.41777e-09	1693.5	1849.3	7335.62	7824.24	1835.09	1234.23
LOC_Os01g53730	Os01g0739500	expressed protein	3418.85	2.12689	0.363607	5.84942	4.93298e-09	4.93781e-08	1595.65	1684.37	6980.37	7346.22	1830.28	1076.22
LOC_Os01g53810	Os01g0740600,Os01g0740650	peptidase, putative, expressed	463.324	-2.66738	0.659857	-4.04236	5.29168e-05	0.000264197	1848.76	427.26	187.765	170.331	65.2145	80.6095
LOC_Os01g53820	Os01g0740800	expressed protein	37.7159	-4.76975	1.35744	-3.51378	0.000441779	0.00178643	206.143	11.688	4.26738	3.66304	0	0.533838
LOC_Os01g53920	Os01g0742400	receptor-like protein kinase 5 precursor, putative, expressed	2058.42	-2.15272	0.486492	-4.42499	9.64473e-06	5.57438e-05	5064.85	2331.1	933.489	728.944	2002.4	1289.75
LOC_Os01g54010	Os01g0743300	peptidase, putative, expressed	95.4595	1.60307	0.510869	3.13793	0.00170148	0.00590832	69.1492	40.2585	162.16	170.331	50.7817	80.0757
LOC_Os01g54020	Os01g0743400	tRNA synthetase, putative, expressed	176.185	1.96404	0.592116	3.31698	0.000909948	0.00340448	63.9304	97.3997	406.468	221.614	186.022	81.6772
LOC_Os01g54119	Os01g0744400	retrotransposon protein, putative, unclassified, expressed	340.22	-1.65739	0.346151	-4.78806	1.684e-06	1.11632e-05	532.319	494.791	135.489	192.309	327.141	359.273
LOC_Os01g54170	Os01g0745000	expressed protein	56.5731	-8.24689	1.52854	-5.39527	6.84214e-08	5.75169e-07	82.1962	74.0238	0	0	84.9926	98.2261
LOC_Os01g54190	Os01g0745300	expressed protein	61.849	1.92704	0.613573	3.14068	0.00168554	0.00586113	18.2658	27.2719	113.086	58.6086	88.1999	65.662
LOC_Os01g54340	Os01g0747300	plant-specific domain TIGR01615 family protein, expressed	475.042	2.72868	0.53542	5.09633	3.46303e-07	2.5806e-06	232.237	92.2051	1299.42	849.824	159.829	216.738
LOC_Os01g54540	Os01g0749200	ribosomal protein L13, putative, expressed	988.447	4.15886	0.602043	6.90791	4.91847e-12	7.60471e-11	66.5398	203.89	2892.22	1937.75	535.079	295.212
LOC_Os01g54560	Os01g0749400	trehalose synthase, putative, expressed	1816.11	1.51958	0.335737	4.52609	6.00862e-06	3.59654e-05	1427.34	920.752	3314.69	3417.61	916.21	900.05
LOC_Os01g54580	Os01g0749900	transporter family protein, putative, expressed	617.57	-1.57563	0.285082	-5.52695	3.25846e-08	2.88684e-07	851.971	796.08	259.243	294.874	780.435	722.816
LOC_Os01g54700	Os01g0750600	retrotransposon protein, putative, unclassified, expressed	500.819	-1.74161	0.584804	-2.97811	0.0029003	0.00952327	1209.46	372.716	270.979	201.467	449.018	501.274
LOC_Os01g54860	Os01g0752200	enoyl-CoA hydratase/isomerase family protein, putative, expressed	1205.9	-2.79237	0.34084	-8.19261	2.55625e-16	6.65276e-15	2221.91	2207.73	253.909	388.282	1153.55	1010.02
LOC_Os01g54890	Os01g0752500	ethylene-responsive transcription factor 2, putative, expressed	203.192	-3.1743	0.745267	-4.25928	2.05088e-05	0.000111426	69.1492	120.776	4.26738	18.3152	675.13	331.513
LOC_Os01g54930	Os01g0753000	one zinc finger protein, putative, expressed	508.493	1.10727	0.289593	3.82355	0.000131545	0.000599464	414.895	348.042	792.666	851.656	319.658	324.04
LOC_Os01g54940	Os01g0753100	dehydrogenase, putative, expressed	117.58	2.35239	0.432554	5.43838	5.37659e-08	4.6057e-07	58.7116	44.1545	236.84	289.38	42.7636	33.6318
LOC_Os01g54950	Os01g0753150	expressed protein	159.689	-3.97577	1.00563	-3.9535	7.70155e-05	0.000371975	35.227	90.9064	4.26738	3.66304	675.13	148.941
LOC_Os01g54960	Os01g0753200	expressed protein	440.416	-1.98823	0.370424	-5.36744	7.98619e-08	6.63904e-07	465.779	616.865	123.754	150.184	732.861	553.056
LOC_Os01g54990	Os01g0753500	auxin response factor, putative, expressed	90.5954	2.23377	0.606298	3.68428	0.000229346	0.000991175	18.2658	57.1412	171.762	183.152	58.7999	54.4515
LOC_Os01g55040	Os01g0754200	1,3-beta-glucan synthase component, putative, expressed	538.488	1.86382	0.350671	5.31499	1.0666e-07	8.6403e-07	279.206	328.562	906.818	1307.7	190.298	218.34
LOC_Os01g55110	Os01g0755700	RING-H2 finger protein, putative, expressed	332.608	-3.13535	0.546132	-5.74101	9.41159e-09	9.03127e-08	878.065	331.159	71.4786	65.9346	299.345	349.664
LOC_Os01g55150	Os01g0756200	bZIP transcription factor domain containing protein, expressed	32.1082	-6.28295	1.63345	-3.84642	0.000119856	0.000551438	76.9774	28.5706	1.06684	0	65.2145	20.8197
LOC_Os01g55160	Os01g0756300	expressed protein	106.19	-5.37326	0.956442	-5.61796	1.9322e-08	1.76892e-07	360.098	71.4265	6.40107	3.66304	124.014	71.5343
LOC_Os01g55170	Os01g0756400	la domain containing protein, expressed	1340.76	-1.54175	0.362814	-4.24941	2.14332e-05	0.000115847	2129.27	1323.34	554.759	631.874	1591.34	1813.98
LOC_Os01g55290	Os01g0757700	PPR repeat domain containing protein, putative, expressed	248.788	3.07578	0.778926	3.94874	7.85642e-05	0.000378399	20.8752	107.789	610.235	474.363	203.127	76.3388
LOC_Os01g55300	Os01g0757800	DNA-directed polymerase, putative, expressed	216.732	1.56919	0.351181	4.46831	7.88392e-06	4.62918e-05	104.376	127.269	371.262	315.021	180.142	202.325
LOC_Os01g55340	Os01g0758200	dof zinc finger domain containing protein, putative, expressed	98.0363	-3.54152	0.766483	-4.62048	3.82849e-06	2.38943e-05	367.926	89.6077	19.2032	20.1467	36.349	54.9853
LOC_Os01g55360	Os01g0758400	phosphatidate cytidylyltransferase, putative, expressed	503.16	1.7093	0.29066	5.88074	4.08432e-09	4.13613e-08	297.472	261.031	885.481	941.4	333.556	300.017
LOC_Os01g55530	Os01g0760400	AP003256-AK101847 - NBS/LRR genes that are S-rich,divergent TIR, divergent NBS, expressed	114.622	-2.0114	0.462127	-4.35248	1.34606e-05	7.56053e-05	155.26	190.903	37.3396	49.451	105.84	148.941
LOC_Os01g55540	Os01g0760600	aminotransferase, classes I and II, domain containing protein, expressed	7581.61	-3.25539	0.534835	-6.08672	1.15247e-09	1.26682e-08	15227.2	5864.76	805.468	1404.77	10974.7	11212.7
LOC_Os01g55570	Os01g0761000	expressed protein	861.411	5.55536	0.549006	10.1189	4.55297e-24	2.35624e-22	32.6176	66.2318	2929.56	1717.96	275.291	146.805
LOC_Os01g55610	Os01g0761500	peptide transporter PTR2, putative, expressed	12.2632	5.80133	1.82574	3.17752	0.00148541	0.0052413	0	1.29866	44.8075	27.4728	0	0
LOC_Os01g55650	Os01g0762000	phospholipase, patatin family, putative, expressed	767.284	-1.35987	0.388298	-3.50213	0.000461556	0.00185811	1112.91	676.603	318.987	379.124	1171.72	944.359
LOC_Os01g55670	Os01g0762300	expressed protein	289.599	5.23425	0.505947	10.3455	4.38819e-25	2.42125e-23	19.5705	22.0773	890.815	675.83	83.389	45.91
LOC_Os01g55780	Os01g0763600	glycerophosphoryl diester phosphodiesterase family protein, putative, expressed	147.433	2.61391	0.464024	5.63314	1.76955e-08	1.63263e-07	52.1881	63.6345	312.586	397.439	21.3818	37.3686
LOC_Os01g55880	Os01g0764500	hemimethylated DNA binding domain containing protein, expressed	111.475	3.47573	0.508109	6.84052	7.89053e-12	1.18579e-10	16.9611	29.8692	280.58	239.929	59.3345	42.1732
LOC_Os01g55890	Os01g0764600	amino acid kinase, putative, expressed	264.44	1.7971	0.391905	4.58554	4.52807e-06	2.77679e-05	106.986	167.528	493.949	459.711	199.92	158.55
LOC_Os01g55950	Os01g0764900	acetamidase, putative, expressed	277.13	1.958	0.462436	4.23409	2.29477e-05	0.000123234	80.8915	172.722	451.275	534.803	219.163	203.926
LOC_Os01g56080	Os01g0766300	expressed protein	195.476	-5.39204	0.893418	-6.0353	1.58673e-09	1.70829e-08	694.102	133.762	4.26738	16.4837	150.742	173.497
LOC_Os01g56220	Os01g0768100	expressed protein	82.7266	1.75593	0.447199	3.92652	8.61838e-05	0.000411053	43.0552	45.4532	141.89	157.511	61.4726	46.9777
LOC_Os01g56235	Os01g0768300	expressed protein	35.3799	-4.75531	1.13199	-4.20085	2.65913e-05	0.000141052	74.368	40.2585	1.06684	3.66304	26.7272	66.1959
LOC_Os01g56330	Os01g0769700	TKL_IRAK_CrRLK1L-1.5 - The CrRLK1L-1 subfamily has homology to the CrRLK1L homolog, expressed	237.577	3.4748	0.596312	5.82714	5.63859e-09	5.60176e-08	70.4539	44.1545	936.69	335.168	19.2436	19.752
LOC_Os01g56360	Os01g0770000	wax synthase, putative, expressed	226.315	3.31853	0.424244	7.82223	5.1896e-15	1.17652e-13	46.9693	59.7385	528.088	536.635	114.393	72.0681
LOC_Os01g56370	Os01g0770100	wax synthase, putative, expressed	19.6508	4.35536	1.09701	3.9702	7.18127e-05	0.000349349	1.3047	3.89599	58.6765	47.6195	1.60363	4.80454
LOC_Os01g56380	Os01g0770200	decarboxylase, putative, expressed	32.8405	6.18662	1.21667	5.08488	3.6786e-07	2.73038e-06	0	2.59733	106.684	82.4183	3.20727	2.13535
LOC_Os01g56390	Os01g0770400	OsFBX26 - F-box domain containing protein, expressed	206.909	2.46739	0.502632	4.90894	9.15696e-07	6.35651e-06	56.1022	102.594	483.281	393.776	130.963	74.7373
LOC_Os01g56510	Os01g0771900	periplasmic beta-glucosidase precursor, putative, expressed	108.309	2.44326	0.434704	5.62051	1.90394e-08	1.74517e-07	35.227	45.4532	196.299	243.592	68.9563	60.3237
LOC_Os01g56600	Os01g0772800	signal recognition particle 54 kDa protein, putative, expressed	1437.73	-1.40633	0.353747	-3.97553	7.02212e-05	0.000342391	2591.14	1648	757.46	842.498	1296.81	1490.48
LOC_Os01g56630	Os01g0773100	dymeclin, putative, expressed	1255.81	-2.39302	0.511139	-4.68174	2.84443e-06	1.81914e-05	3345.26	1244.12	434.206	439.564	1115.06	956.637
LOC_Os01g56670	Os01g0773600	glycosyl hydrolase family 47 domain contain protein, expressed	6573.65	4.75481	0.535788	8.87444	7.02892e-19	2.36172e-17	487.959	766.211	21315.6	12544.1	3033.54	1294.56
LOC_Os01g56680	Os01g0773700	photosystem II reaction center W protein, chloroplast precursor, putative, expressed	6869.26	5.52602	0.634354	8.71125	3.00545e-18	9.54282e-17	225.714	568.814	23135.6	13474.5	2764.67	1046.32
LOC_Os01g56780	Os01g0775100	plus-3 domain containing protein, expressed	678.647	3.05869	0.328557	9.30946	1.2848e-20	4.98678e-19	160.478	209.085	1374.1	1706.97	296.672	324.573
LOC_Os01g56790	Os01g0775200	expressed protein	730.748	-1.01491	0.286911	-3.53737	0.000404138	0.00165147	827.181	786.99	368.061	432.238	927.435	1042.59
LOC_Os01g56810	Os01g0775400	cytokinin dehydrogenase precursor, putative, expressed	146.332	-5.82106	0.837381	-6.95151	3.61394e-12	5.67739e-11	288.339	166.229	4.26738	3.66304	127.222	288.272
LOC_Os01g56850	Os01g0776300	expressed protein	90.9653	2.08934	0.660545	3.16305	0.00156125	0.00547884	31.3129	72.7251	280.58	161.174	0	0
LOC_Os01g56860	Os01g0776400	WD domain, G-beta repeat domain containing protein, expressed	204.612	-1.84284	0.396811	-4.64412	3.41528e-06	2.15002e-05	229.628	332.458	71.4786	86.0813	261.392	246.633
LOC_Os01g56880	Os01g0776600	purple acid phosphatase precursor, putative, expressed	259.229	-1.20654	0.405434	-2.97593	0.00292102	0.00958573	330.09	463.623	144.024	201.467	234.665	181.505
LOC_Os01g56890	Os01g0776700	expressed protein	1293.73	1.18857	0.363312	3.2715	0.0010698	0.00392622	1103.78	664.915	2142.22	1888.29	975.544	987.6
LOC_Os01g56900	Os01g0776800	expressed protein	148.415	-1.27587	0.423186	-3.01492	0.00257045	0.00855372	283.12	202.591	86.4144	115.386	90.3381	112.64
LOC_Os01g56930	Os01g0777200	eukaryotic aspartyl protease domain containing protein, expressed	1434.64	-4.77968	0.536435	-8.91007	5.09993e-19	1.73429e-17	2935.58	1105.16	70.4118	76.9237	2519.84	1899.93
LOC_Os01g56980	Os01g0777700	histidine acid phosphatase, putative, expressed	142.281	1.79134	0.427044	4.19476	2.73165e-05	0.00014449	57.4069	92.2051	266.711	250.918	102.633	83.8125
LOC_Os01g57004	Os01g0777900	adhesive/proline-rich protein, putative, expressed	192.584	-3.00538	0.586587	-5.12351	2.99904e-07	2.25801e-06	627.562	283.108	36.2727	78.7553	64.1454	65.662
LOC_Os01g57073	Os01g0778800	insulin-degrading enzyme, putative, expressed	583.31	-1.25224	0.387894	-3.22831	0.00124526	0.00448747	1041.15	1010.36	402.2	459.711	214.887	371.551
LOC_Os01g57220	Os01g0780500,Os01g0780701	secretory carrier-associated membrane protein, putative, expressed	1533.61	-2.09663	0.424099	-4.94373	7.66429e-07	5.38342e-06	3435.28	1736.31	545.158	664.841	1463.58	1356.48
LOC_Os01g57230	Os01g0780600	BTBN1 - Bric-a-Brac, Tramtrack, Broad Complex BTB domain with non-phototropic hypocotyl 3 NPH3 and coiled-coil domains, expressed	189.499	-1.77032	0.503088	-3.51891	0.000433331	0.00175547	523.186	241.551	100.283	124.543	68.4217	79.008
LOC_Os01g57240	Os01g0780800	expressed protein	267.739	-2.25306	0.536917	-4.19629	2.71325e-05	0.000143652	691.492	287.004	99.2166	106.228	170.52	251.971
LOC_Os01g57350	Os01g0782200	diacylglycerol kinase, putative, expressed	323.787	5.04464	0.437218	11.538	8.48291e-31	7.95697e-29	24.7893	28.5706	1059.38	699.64	65.2145	65.1282
LOC_Os01g57360	Os01g0782500	acyltransferase, putative, expressed	505.474	1.20875	0.287496	4.2044	2.61778e-05	0.000139219	322.261	361.028	836.406	741.765	393.425	377.957
LOC_Os01g57410	Os01g0783100	pentatricopeptide repeat domain containing protein, putative, expressed	110.046	2.555	0.566961	4.50649	6.59099e-06	3.91908e-05	60.0163	24.6746	298.717	197.804	42.229	36.8348
LOC_Os01g57420	Os01g0783200	diacylglycerol kinase, putative, expressed	1012.5	-1.03209	0.342929	-3.00962	0.00261571	0.00868795	1979.23	1348.01	882.281	743.596	598.156	523.695
LOC_Os01g57510	Os01g0784200	receptor protein kinase, putative, expressed	55.0805	-8.96369	1.63858	-5.47041	4.48985e-08	3.90705e-07	199.619	57.1412	0	0	40.0909	33.6318
LOC_Os01g57540	Os01g0784500	protein kinase, putative, expressed	30.9671	-2.63385	0.709442	-3.71256	0.000205171	0.000896507	80.8915	66.2318	9.6016	14.6521	9.08726	5.33838
LOC_Os01g57560	Os01g0784700	serine/threonine-protein kinase receptor precursor, putative, expressed	173.097	4.21535	0.758971	5.55403	2.79157e-08	2.49975e-07	6.52351	41.5572	468.345	424.912	64.6799	32.5641
LOC_Os01g57570	Os01g0784800	NADPH-dependent FMN reductase domain containing protein, expressed	2833.04	-1.12585	0.309522	-3.63738	0.000275425	0.00117032	4627.78	4297.28	1749.63	2342.51	1798.21	2182.86
LOC_Os01g57700	Os01g0786700	membrane protein, putative, expressed	94.6137	4.22924	1.11116	3.80614	0.00014115	0.000638835	0	28.5706	292.315	243.592	1.06909	2.13535
LOC_Os01g57740	Os01g0787400	expressed protein	82.6928	2.10713	0.613378	3.43528	0.000591931	0.00232112	63.9304	23.3759	180.297	195.972	12.8291	19.752
LOC_Os01g57770	Os01g0787600	OsPOP4 - Putative Prolyl Oligopeptidase homologue, expressed	229.95	-3.49314	0.574266	-6.08279	1.18109e-09	1.29701e-08	739.766	372.716	30.9385	69.5977	94.6144	72.0681
LOC_Os01g57854	Os01g0788400	pectinesterase, putative, expressed	320.992	-3.3975	0.554318	-6.12915	8.83509e-10	9.87074e-09	786.736	294.796	48.008	54.9455	379.527	361.942
LOC_Os01g58100	Os01g0793300	polyphenol oxidase, putative, expressed	176.207	2.82979	0.894443	3.16375	0.00155752	0.00546746	69.1492	51.9465	333.922	527.477	6.41454	68.3312
LOC_Os01g58130	Os01g0793800	expressed protein	69.8751	-2.931	0.885136	-3.31136	0.00092845	0.00346496	135.689	28.5706	7.46791	14.6521	88.7344	144.136
LOC_Os01g58194	Os01g0794400	protein disulfide isomerase, putative, expressed	102.733	2.32382	0.58482	3.97356	7.08059e-05	0.000345093	53.4928	19.4799	153.626	212.456	82.8544	94.4893
LOC_Os01g58240	Os01g0794800,Os01g0795000	OsSub6 - Putative Subtilisin homologue, expressed	129.029	-1.2749	0.418487	-3.04645	0.0023156	0.00780372	215.276	271.421	108.818	91.5759	50.7817	36.301
LOC_Os01g58290	Os01g0795400	OsSub9 - Putative Subtilisin homologue, expressed	1120.57	-7.2004	0.806593	-8.92693	4.37989e-19	1.49168e-17	5049.2	832.443	14.9358	25.6412	318.054	483.123
LOC_Os01g58470	Os01g0798500	expressed protein	219.085	5.19979	0.591915	8.78469	1.56796e-18	5.13052e-17	9.13292	23.3759	687.048	507.33	56.6617	30.9626
LOC_Os01g58530	Os01g0799100	NB-ARC/LRR disease resistance protein, putative, expressed	139.901	1.88755	0.455276	4.14595	3.38407e-05	0.000175373	54.7975	98.6984	307.251	260.076	54.5236	64.0605
LOC_Os01g58640	Os01g0800500	nucleotide pyrophosphatase/phosphodiesterase, putative, expressed	44.1665	3.62977	1.11495	3.25555	0.00113175	0.00413066	16.9611	2.59733	148.291	93.4074	3.74181	0
LOC_Os01g58740	Os01g0801600	glycerol-3-phosphate dehydrogenase, putative, expressed	90.6438	-1.59436	0.47365	-3.36611	0.000762376	0.00290941	185.268	131.165	50.1417	54.9455	71.0944	51.2484
LOC_Os01g58760	Os01g0801901	bZIP transcription factor domain containing protein, expressed	22.0559	3.81141	0.965573	3.9473	7.90371e-05	0.00038027	2.6094	3.89599	57.6096	32.9673	14.9673	20.2858
LOC_Os01g58860	Os01g0802700	auxin efflux carrier component, putative, expressed	65.1008	-8.08343	1.68488	-4.79763	1.60554e-06	1.06776e-05	116.119	23.3759	0	0	156.087	95.0231
LOC_Os01g59060	Os01g0805000	50S ribosomal protein, putative, expressed	448.857	5.04843	0.748599	6.74384	1.54254e-11	2.24181e-10	10.4376	62.3358	1408.24	1000.01	143.793	68.3312
LOC_Os01g59080	Os01g0805200	expressed protein	2460.25	5.10649	0.81312	6.28012	3.38318e-10	4.03188e-09	40.4458	337.652	7161.73	5864.52	893.759	463.371
LOC_Os01g59090	Os01g0805300	thylakoid lumenal 20 kDa protein, putative, expressed	505.863	4.97289	0.724046	6.8682	6.50176e-12	9.85641e-11	13.047	71.4265	1639.74	1012.83	190.832	107.301
LOC_Os01g59350	Os01g0808100	transcription factor, putative, expressed	42.8806	7.61874	1.57448	4.83889	1.30567e-06	8.81089e-06	1.3047	0	141.89	113.554	0.534545	0
LOC_Os01g59510	Os01g0810100	chloroplast ribonuclease III domain protein, putative, expressed	968.609	3.49424	0.581712	6.00682	1.892e-09	2.02244e-08	96.548	327.263	2815.4	1959.72	305.225	307.491
LOC_Os01g59520	Os01g0810200	cupin, RmlC-type, putative, expressed	63.9109	1.69841	0.554451	3.06322	0.00218966	0.00743157	26.094	46.7519	141.89	93.4074	38.4872	36.8348
LOC_Os01g59530	Os01g0810300	OsCML1 - Calmodulin-related calcium sensor protein, expressed	1586.87	2.40453	0.386521	6.22097	4.94106e-10	5.72482e-09	583.202	583.1	3041.57	3133.73	776.693	1402.93
LOC_Os01g59660	Os01g0812000	MYB family transcription factor, putative, expressed	194.64	-1.64324	0.400386	-4.10414	4.05827e-05	0.000207165	360.098	244.149	86.4144	108.06	181.745	187.377
LOC_Os01g59670	Os01g0812050	expressed protein	1072.43	-3.46991	0.532697	-6.51386	7.3243e-11	9.5919e-10	2738.57	1023.35	140.824	199.635	1089.4	1242.77
LOC_Os01g59680	Os01g0812100	NHL25, putative, expressed	25.0272	-3.24506	1.08885	-2.98025	0.00288011	0.00946801	76.9774	14.2853	4.26738	5.49455	19.2436	29.8949
LOC_Os01g59740	Os01g0812900	expressed protein	787.515	-2.96621	0.408537	-7.26058	3.85444e-13	6.99767e-12	1795.27	1023.35	170.695	190.478	686.355	858.945
LOC_Os01g59790	Os01g0813400	ADP-ribosylation factor, putative, expressed	5346.76	-1.76579	0.380421	-4.64166	3.45627e-06	2.17461e-05	6263.88	4769.99	1574.66	1670.34	11162.9	6638.81
LOC_Os01g59840	Os01g0813800	Os1bglu3 - beta-glucosidase homologue, similar to G. max isohydroxyurate hydrolase, expressed	88.6553	-4.97713	1.14442	-4.34906	1.36723e-05	7.66793e-05	32.6176	101.296	1.06684	3.66304	290.258	103.031
LOC_Os01g59930	Os01g0814900	NADH-cytochrome b5 reductase, putative, expressed	6268.86	-4.65296	0.395103	-11.7766	5.15346e-32	5.15621e-30	16400.1	9284.14	441.674	580.591	5515.97	5390.69
LOC_Os01g59970	Os01g0815400	expressed protein	396.429	-2.34685	0.394843	-5.94376	2.78549e-09	2.90042e-08	532.319	349.34	78.9465	95.2389	716.824	605.906
LOC_Os01g60020	Os01g0816100	NAC domain transcription factor, putative, expressed	734.864	-3.6796	0.437124	-8.41776	3.83767e-17	1.09637e-15	1252.51	679.201	78.9465	71.4292	1281.3	1045.79
LOC_Os01g60110	Os01g0817000	E2F-related protein, putative, expressed	162.604	2.41327	0.388985	6.20401	5.50416e-10	6.34783e-09	60.0163	71.4265	373.396	326.01	81.2508	63.5267
LOC_Os01g60190	Os01g0817700	2,3-bisphosphoglycerate-independent phosphoglycerate mutase, putative, expressed	13314.4	-2.4274	0.411669	-5.89647	3.71354e-09	3.78448e-08	27114.3	13639.9	3605.94	3970.73	16469.9	15085.7
LOC_Os01g60200	Os01g0817800	expressed protein	188.674	2.31736	0.370703	6.25126	4.07147e-10	4.80131e-09	70.4539	72.7251	382.997	329.673	153.414	122.783
LOC_Os01g60270	Os01g0818400	homeobox domain containing protein, expressed	588.255	-2.01472	0.440977	-4.56876	4.90615e-06	2.98668e-05	941.995	461.025	174.963	172.163	883.068	896.314
LOC_Os01g60600	Os01g0821300	WRKY108, expressed	323.62	2.73249	0.401468	6.80625	1.00173e-11	1.48852e-10	99.1574	118.178	755.326	688.651	106.374	174.031
LOC_Os01g60640	Os01g0821600	WRKY21, expressed	1480.37	2.81968	0.443102	6.3635	1.97204e-10	2.44328e-09	708.453	325.964	3396.83	3906.63	263.531	280.799
LOC_Os01g60650	Os01g0821700	non-green plastid inner envelope membrane protein, putative, expressed	1358.17	1.98281	0.333277	5.94943	2.69072e-09	2.80563e-08	861.104	584.398	2695.92	3018.34	463.45	525.83
LOC_Os01g60730	Os01g0822800	RING-H2 finger protein, putative, expressed	602.317	3.00278	0.459394	6.53639	6.30229e-11	8.3359e-10	105.681	188.306	1475.45	879.129	527.061	438.281
LOC_Os01g60780	Os01g0823200	solute carrier family 35 member E3, putative, expressed	35.4237	-2.01004	0.659148	-3.04946	0.00229253	0.00773871	63.9304	54.5438	19.2032	9.15759	34.2109	31.4964
LOC_Os01g60850	Os01g0823700	expressed protein	244.024	-4.66645	0.760156	-6.1388	8.31454e-10	9.34016e-09	568.85	174.021	22.4037	5.49455	341.04	352.333
LOC_Os01g60860	Os01g0823900	spotted leaf 11, putative, expressed	1174.83	-3.84886	0.483408	-7.96192	1.69391e-15	4.07406e-14	2431.97	1286.97	166.428	89.7444	1648	1425.88
LOC_Os01g60870	Os01g0823951,Os01g0824000	expressed protein	61.5333	-3.91844	0.734473	-5.33503	9.55263e-08	7.82564e-07	80.8915	66.2318	3.20053	7.32607	113.323	98.2261
LOC_Os01g61120	Os01g0826900	expressed protein	650.523	5.69959	0.482073	11.8231	2.96642e-32	3.00811e-30	35.227	37.6612	1885.11	1902.95	12.2945	29.8949
LOC_Os01g61210	Os01g0827800	bet v I allergen family protein, putative, expressed	17.0918	-6.86211	1.70896	-4.01537	5.93529e-05	0.000293918	16.9611	42.8559	0	0	20.3127	22.4212
LOC_Os01g61320	Os01g0829000	thioredoxin, putative, expressed	162.175	2.3314	0.72945	3.19611	0.00139294	0.0049562	20.8752	109.088	349.925	304.032	115.996	73.1358
LOC_Os01g61380	Os01g0829800	lactate/malate dehydrogenase, putative, expressed	26.1451	-4.61925	1.1031	-4.18752	2.82025e-05	0.000148595	52.1881	46.7519	2.13369	1.83152	36.349	17.6166
LOC_Os01g61400	Os01g0830000	sufB/sufD domain containing protein, putative, expressed	694.433	2.10051	0.511943	4.10302	4.07789e-05	0.000208119	490.568	249.343	1785.9	1386.46	168.916	85.414
LOC_Os01g61410	Os01g0830100	NADH-ubiquinone oxidoreductase, mitochondrial precursor, putative, expressed	76.5565	2.87444	0.533068	5.39225	6.95796e-08	5.84251e-07	35.227	18.1813	197.366	194.141	7.48363	6.93989
LOC_Os01g61430	Os01g0830300	HIT zinc finger domain containing protein, expressed	239.016	1.07515	0.337418	3.18641	0.00144048	0.00510197	173.525	135.061	338.19	311.358	238.407	237.558
LOC_Os01g61440	Os01g0830500	expressed protein	198.051	-2.28857	0.416938	-5.489	4.04219e-08	3.5394e-07	272.683	189.605	50.1417	43.9564	295.069	336.852
LOC_Os01g61460	Os01g0830700	leaf senescence related protein, putative, expressed	1365.63	-4.41061	0.314957	-14.0038	1.47674e-44	3.4994e-42	2281.92	1942.8	88.5481	111.723	1928.1	1840.67
LOC_Os01g61510	Os01g0831300	ammonium transporter protein, putative, expressed	217.094	-2.61034	0.520622	-5.01388	5.33432e-07	3.85138e-06	588.421	262.33	62.9438	76.9237	138.447	173.497
LOC_Os01g61560	Os01g0832000	phosphatidate cytidylyltransferase, putative, expressed	222.152	1.31153	0.333834	3.92868	8.54117e-05	0.000407716	176.135	155.84	422.471	401.102	96.7526	80.6095
LOC_Os01g61580	Os01g0832200	selT-like protein precursor, putative, expressed	582.412	-1.10926	0.336069	-3.30067	0.000964527	0.00358248	911.987	666.214	326.455	406.597	582.654	600.567
LOC_Os01g61610	Os01g0832600	flavonol synthase/flavanone 3-hydroxylase, putative, expressed	18.6728	-3.36625	0.971829	-3.46383	0.000532542	0.00211216	36.5317	36.3626	2.13369	5.49455	13.3636	18.1505
LOC_Os01g61630	Os01g0833000	expressed protein	132.458	3.93936	0.722451	5.45277	4.95921e-08	4.27963e-07	7.82821	33.7652	419.27	217.951	71.0944	44.8424
LOC_Os01g61670	Os01g0833150,Os01g0833200	ureidoglycolate hydrolase, putative, expressed	668.097	2.15569	0.32762	6.57985	4.70914e-11	6.30649e-10	366.621	285.706	1562.93	1342.5	200.989	249.836
LOC_Os01g61700	Os01g0833600	ATP-dependent Clp protease adaptor protein ClpS containing protein, expressed	24.2252	6.78589	1.63223	4.15743	3.21855e-05	0.0001678	1.3047	0	75.746	67.7662	0.534545	0
LOC_Os01g61710	Os01g0833700	coatomer subunit delta, putative, expressed	1507.37	-1.27816	0.277988	-4.5979	4.26766e-06	2.63359e-05	1809.62	1988.25	760.66	805.868	1667.78	2012.03
LOC_Os01g61720	Os01g0833800	IQ calmodulin-binding motif domain containing protein, expressed	1534.24	-1.10508	0.371063	-2.97815	0.00289991	0.00952327	2415	1407.75	859.877	917.59	1766.14	1839.07
LOC_Os01g61780	Os01g0834200	vacuolar ATP synthase 98 kDa subunit, putative, expressed	1265.97	-1.57847	0.306983	-5.14189	2.71987e-07	2.06022e-06	1724.82	1915.53	516.353	705.134	1352.4	1381.57
LOC_Os01g61880	Os01g0835500	respiratory burst oxidase, putative, expressed	483.142	4.24262	0.325715	13.0256	8.75326e-39	1.32251e-36	71.7586	68.8291	1273.81	1388.29	51.3163	44.8424
LOC_Os01g61890	Os01g0835600	AT hook motif family protein, expressed	1060.01	1.40201	0.253217	5.53678	3.08079e-08	2.74129e-07	669.312	646.734	1709.09	1769.25	779.366	786.343
LOC_Os01g61900	Os01g0835700	CCT motif family protein, expressed	27.8138	4.51739	0.937391	4.81911	1.442e-06	9.68444e-06	1.3047	5.19465	70.4118	78.7553	4.27636	6.93989
LOC_Os01g61970	Os01g0836800	Lung seven transmembrane receptor domain containing protein, putative, expressed	1333.72	-1.6996	0.319181	-5.32487	1.01025e-07	8.21634e-07	1681.76	1848	471.545	617.221	1886.41	1497.41
LOC_Os01g61990	Os01g0837000	ankyrin repeat-containing protein, putative, expressed	1335.19	-2.03873	0.357592	-5.70128	1.18908e-08	1.1252e-07	1807.01	1301.26	407.535	347.988	2398.5	1748.85
LOC_Os01g62020	Os01g0837300	NAD dependent epimerase/dehydratase family domain containing protein, expressed	757.384	-1.70975	0.269286	-6.34917	2.16474e-10	2.66299e-09	1102.47	1098.67	322.187	351.651	815.181	854.14
LOC_Os01g62070	Os01g0837700,Os01g0837800	cation efflux family protein, putative, expressed	1363.98	1.30533	0.353095	3.69681	0.000218326	0.000948651	1109	899.973	2337.46	2628.23	478.418	730.824
LOC_Os01g62130	Os01g0838600	ZOS1-14 - C2H2 zinc finger protein, expressed	229.398	-5.6914	0.902902	-6.30345	2.91084e-10	3.51135e-09	821.962	115.581	7.46791	10.9891	195.109	225.28
LOC_Os01g62190	Os01g0839100	ZOS1-15 - C2H2 zinc finger protein, expressed	529.576	-5.06959	0.764465	-6.63156	3.32164e-11	4.55124e-10	1352.98	325.964	12.8021	38.4619	820.526	626.726
LOC_Os01g62230	Os01g0839500	Core histone H2A/H2B/H3/H4 domain containing protein, putative, expressed	679.526	-1.8594	0.335947	-5.5348	3.11579e-08	2.77025e-07	498.396	563.62	157.893	133.701	1542.7	1180.85
LOC_Os01g62244	Os01g0839700	ubiquitin-conjugating enzyme, putative, expressed	1739.64	-1.43144	0.416091	-3.44022	0.000581244	0.00228718	2625.06	1492.16	744.658	782.058	2860.88	1933.03
LOC_Os01g62260	Os01g0839900	thaumatin, putative, expressed	45.7707	-5.14729	1.36983	-3.75762	0.000171534	0.000763127	7.82821	233.759	3.20053	3.66304	11.2254	14.9475
LOC_Os01g62290	Os01g0840100	DnaK family protein, putative, expressed	2604.18	-2.08518	0.435548	-4.78748	1.6889e-06	1.11924e-05	1285.13	1325.93	293.382	322.347	8381.66	4016.6
LOC_Os01g62370	Os01g0841000	ENTH domain containing protein, expressed	571.045	-3.81058	0.422103	-9.02761	1.75464e-19	6.16232e-18	563.631	945.427	48.008	60.4401	898.035	910.727
LOC_Os01g62380	Os01g0841100	fasciclin-like arabinogalactan protein, putative, expressed	49.8805	-2.46258	0.707116	-3.48256	0.000496644	0.00198516	87.4151	74.0238	19.2032	9.15759	35.28	74.2034
LOC_Os01g62410	Os01g0841500	MYB family transcription factor, putative, expressed	2151.82	-2.47961	0.624355	-3.97147	7.14312e-05	0.000347764	2842.95	764.912	272.045	375.461	5177.07	3478.49
LOC_Os01g62420	Os01g0841600	triosephosphate isomerase, cytosolic, putative, expressed	21744.2	-5.82334	0.600466	-9.69804	3.07358e-22	1.38385e-20	31134.1	9585.43	345.658	373.63	57624.5	31401.9
LOC_Os01g62440	Os01g0841800	ribonuclease protein, putative, expressed	434.235	1.93421	0.452527	4.27424	1.91788e-05	0.000104846	151.345	290.9	942.024	747.259	275.825	198.054
LOC_Os01g62460	Os01g0842200	ZOS1-16 - C2H2 zinc finger protein, expressed	2776.3	2.24576	0.288028	7.79701	6.33889e-15	1.41568e-13	904.159	1024.64	4638.64	4509.2	3130.29	2450.85
LOC_Os01g62500	Os01g0842600	OsFtsH3 FtsH protease, homologue of AtFtsH3/10, expressed	45.0547	1.93265	0.625412	3.09021	0.00200016	0.00685562	19.5705	25.9733	84.2807	89.7444	33.6763	17.0828
LOC_Os01g62610	Os01g0844300	peptidyl-prolyl cis-trans isomerase, FKBP-type, putative, expressed	99.4812	2.00264	0.507466	3.94635	7.93524e-05	0.000381624	61.321	33.7652	172.829	208.793	49.7127	70.4666
LOC_Os01g62620	Os01g0844400	DHHC zinc finger domain containing protein, expressed	185.812	-1.68446	0.38367	-4.3904	1.13144e-05	6.4467e-05	327.48	283.108	83.2139	108.06	138.447	174.565
LOC_Os01g62760	Os01g0846300	protein phosphatase 2C, putative, expressed	355.288	4.06181	0.634663	6.39994	1.55436e-10	1.94615e-09	71.7586	42.8559	819.337	1095.25	22.9854	79.5418
LOC_Os01g62800	Os01g0846600	methyltransferase, putative, expressed	59.6762	2.67318	0.644426	4.14815	3.35167e-05	0.000173774	16.9611	24.6746	130.155	135.532	14.9673	35.7671
LOC_Os01g62810	Os01g0846800	regulator of chromosome condensation, putative, expressed	77.7381	2.23434	0.608095	3.67432	0.000238481	0.0010277	43.0552	24.6746	145.091	173.994	54.5236	25.0904
LOC_Os01g62830	Os01g0847100	expressed protein	74.9348	-6.22352	1.02103	-6.09533	1.09213e-09	1.20461e-08	301.386	93.5037	3.20053	1.83152	29.9345	19.752
LOC_Os01g62840	Os01g0847200	mannose-1-phosphate guanyltransferase, putative, expressed	511.911	1.15815	0.303914	3.81077	0.000138535	0.000628389	361.403	381.807	868.412	789.384	372.578	297.881
LOC_Os01g62850	Os01g0847300	membrane associated DUF588 domain containing protein, putative, expressed	171.947	-3.57907	0.622354	-5.75087	8.87855e-09	8.55624e-08	429.247	168.826	18.1364	32.9673	209.007	173.497
LOC_Os01g62870	Os01g0847700	oxidoreductase, aldo/keto reductase family protein, putative, expressed	277.881	-3.0602	0.590436	-5.18295	2.18401e-07	1.68166e-06	290.949	622.059	42.6738	67.7662	427.636	216.204
LOC_Os01g62900	Os01g0848200	amino acid kinase, putative, expressed	64.7373	2.41822	0.721526	3.35153	0.000803658	0.00304938	35.227	18.1813	146.158	139.195	11.76	37.9025
LOC_Os01g62970	Os01g0848900	expressed protein	324.55	-1.26075	0.334175	-3.77274	0.000161467	0.000722796	698.016	549.334	251.775	269.233	81.2508	97.6923
LOC_Os01g62990	Os01g0849100	ATROPGEF7/ROPGEF7, putative, expressed	27.2632	-6.89127	1.55262	-4.43848	9.0596e-06	5.26593e-05	88.7198	72.7251	1.06684	0	0	1.06768
LOC_Os01g63060	Os01g0850100	phosphatidic acid phosphatase-related, putative, expressed	3132.2	-3.01584	0.480797	-6.27258	3.55116e-10	4.21422e-09	6437.4	2584.34	562.227	553.118	4404.65	4251.48
LOC_Os01g63160	Os01g0850400	MYB family transcription factor, putative, expressed	48.8122	-2.81194	0.74418	-3.77857	0.000157733	0.000707205	112.204	42.8559	9.6016	12.8206	62.0072	53.3838
LOC_Os01g63190	Os01g0850700	laccase precursor protein, putative, expressed	174.029	2.52915	0.608425	4.15688	3.22619e-05	0.00016812	9.13292	12.9866	85.3476	40.2934	478.952	417.461
LOC_Os01g63220	Os01g0851000	kinase, pfkB family, putative, expressed	245.084	2.11277	0.371415	5.68844	1.28204e-08	1.2086e-07	93.9386	107.789	497.15	373.63	218.094	179.903
LOC_Os01g63270	Os01g0851700	alpha-glucan phosphorylast isozyme, putative, expressed	2506.23	3.48718	0.356872	9.77152	1.49191e-22	6.84029e-21	439.685	705.174	6499.22	6338.88	474.676	579.748
LOC_Os01g63400	Os01g0852900	PPR repeat containing protein, expressed	4995.72	-2.24524	0.306828	-7.31759	2.52466e-13	4.69323e-12	4493.39	5159.59	1132.99	901.107	10162.8	8124.48
LOC_Os01g63410	Os01g0853000	expressed protein	7422.04	-2.28792	0.328191	-6.9713	3.14025e-12	4.96442e-11	6527.43	7772.5	1682.41	1243.6	15301.3	12004.9
LOC_Os01g63420	Os01g0853400	OsFBL4 - F-box domain and LRR containing protein, expressed	1613.26	-1.42824	0.329473	-4.33492	1.45812e-05	8.14923e-05	2345.85	1607.74	704.118	765.574	1998.66	2257.6
LOC_Os01g63444	Os01g0853600	expressed protein	46.0495	-1.78166	0.586119	-3.03976	0.00236769	0.00796067	65.2351	80.5171	16.0027	27.4728	40.6254	46.4439
LOC_Os01g63460	Os01g0853700	MYB family transcription factor, putative, expressed	793.939	-4.02522	0.364927	-11.0302	2.73301e-28	2.04404e-26	1279.91	984.386	78.9465	58.6086	1274.35	1087.43
LOC_Os01g63470	Os01g0853800	C2 domain containing protein, expressed	707.059	-1.11237	0.360471	-3.08589	0.00202944	0.00694115	1009.84	751.926	427.805	386.45	979.286	687.049
LOC_Os01g63710	Os01g0855900,Os01g0856000	CDC6 - Putative DNA replication initiation protein, expressed	178.485	-3.76205	0.642863	-5.85203	4.85622e-09	4.86746e-08	426.638	268.823	19.2032	32.9673	233.062	90.2186
LOC_Os01g63770	Os01g0856500	transmembrane amino acid transporter protein, putative, expressed	176.247	1.83358	0.604663	3.0324	0.00242621	0.00812779	43.0552	144.152	375.529	291.211	105.84	97.6923
LOC_Os01g63854	Os01g0857400	transmembrane amino acid transporter protein, putative, expressed	573.067	-4.15045	0.385023	-10.7797	4.29073e-27	2.87479e-25	1109	938.933	69.3449	43.9564	577.308	699.861
LOC_Os01g63870	Os01g0857500	nucleobase-ascorbate transporter, putative, expressed	14.169	5.86535	1.79563	3.26646	0.00108902	0.00398817	1.3047	0	58.6765	16.4837	5.87999	2.66919
LOC_Os01g63910	Os01g0858000	AT hook motif family protein, expressed	468.613	1.07118	0.29007	3.69283	0.00022177	0.000961757	311.824	306.484	597.433	703.303	449.018	443.619
LOC_Os01g63930	Os01g0858200,Os01g0858350	cytochrome P450, putative, expressed	369.825	1.06094	0.347584	3.05231	0.00227086	0.00768169	260.94	297.394	537.69	628.211	287.051	207.663
LOC_Os01g63970	Os01g0858900	sialyltransferase family domain containing protein, expressed	228.46	-1.15364	0.366594	-3.14693	0.00164995	0.00575604	369.231	262.33	146.158	137.364	237.872	217.806
LOC_Os01g63980	Os01g0859100	ZOS1-17 - C2H2 zinc finger protein, expressed	290.493	-3.9593	0.867513	-4.56397	5.01955e-06	3.04664e-05	540.147	268.823	4.26738	49.451	383.803	496.469
LOC_Os01g64020	Os01g0859500	transcription factor, putative, expressed	41.6194	1.93914	0.570937	3.39642	0.000682734	0.00263903	18.2658	25.9733	76.8128	93.4074	18.1745	17.0828
LOC_Os01g64110	Os01g0860500	glycosyl hydrolase, putative, expressed	318.643	-2.8122	0.491257	-5.7245	1.0374e-08	9.89574e-08	230.932	361.028	46.9412	36.6304	775.624	460.702
LOC_Os01g64120	Os01g0860601	2Fe-2S iron-sulfur cluster binding domain containing protein, expressed	289.257	1.92575	0.549964	3.5016	0.000462473	0.00186114	106.986	193.501	737.19	402.934	191.367	103.565
LOC_Os01g64170	Os01g0860800	glycosyl hydrolases family 17, putative, expressed	4011.75	-2.95707	0.44858	-6.59206	4.33755e-11	5.84362e-10	5538.46	2647.97	449.142	606.232	7859.95	6968.72
LOC_Os01g64270	Os01g0862200	expressed protein	440	1.51184	0.493667	3.06247	0.00219515	0.00744684	322.261	219.474	1031.64	510.993	331.952	223.678
LOC_Os01g64440	Os01g0864200	expressed protein	112.632	1.88067	0.585368	3.21279	0.0013145	0.00471048	43.0552	84.4131	242.174	227.108	24.5891	54.4515
LOC_Os01g64470	Os01g0864500	harpin-induced protein 1 domain containing protein, expressed	764.085	3.15177	0.514808	6.12222	9.22798e-10	1.02791e-08	305.3	125.97	1732.56	2100.75	124.014	195.918
LOC_Os01g64520	Os01g0865100	uricase, putative, expressed	2594.94	-3.24572	0.500573	-6.48402	8.93126e-11	1.15818e-09	6969.72	2645.38	509.952	503.667	2632.1	2308.85
LOC_Os01g64560	Os01g0865600	helix-loop-helix DNA-binding protein, putative, expressed	569.518	1.1794	0.283892	4.1544	3.26136e-05	0.000169796	375.754	320.77	770.262	807.699	561.807	580.815
LOC_Os01g64630	Os01g0866100	actin, putative, expressed	5135.08	-1.39023	0.256457	-5.42092	5.92925e-08	5.04266e-07	7333.73	6715.39	2767.4	2591.6	5341.17	6061.19
LOC_Os01g64660	Os01g0866400	fructose-1,6-bisphosphatase, putative, expressed	795.793	4.21858	0.376483	11.2052	3.84332e-29	3.10111e-27	80.8915	141.554	2117.69	2023.83	207.938	202.858
LOC_Os01g64670	Os01g0866500	soluble inorganic pyrophosphatase, putative, expressed	260.159	4.39663	0.406249	10.8225	2.69269e-27	1.85376e-25	30.0082	37.6612	743.591	681.325	28.8654	39.504
LOC_Os01g64680	Os01g0866600	bolA, putative, expressed	113.356	1.76148	0.440968	3.99458	6.48085e-05	0.00031897	53.4928	77.9198	248.575	195.972	57.1963	46.9777
LOC_Os01g64730	Os01g0867300	bZIP transcription factor domain containing protein, expressed	1449.25	-2.52366	0.624443	-4.04145	5.31206e-05	0.000265097	2891.22	861.013	302.984	349.82	2840.57	1449.9
LOC_Os01g64760	Os01g0867700	Yip1 domain containing protein, expressed	264.747	-1.23034	0.365409	-3.36701	0.000759887	0.00290286	298.777	377.911	138.69	150.184	353.869	269.054
LOC_Os01g64790	Os01g0868000	AP2 domain containing protein, expressed	2092.77	-3.41005	0.547089	-6.23308	4.57363e-10	5.34587e-09	2428.05	1007.76	108.818	216.119	4702.39	4093.47
LOC_Os01g64870	Os01g0869000	expressed protein	999.785	1.32271	0.271551	4.87096	1.11058e-06	7.59918e-06	610.601	697.382	1545.86	1727.12	714.686	703.064
LOC_Os01g64890	Os01g0869200	CorA-like magnesium transporter protein, putative, expressed	198.236	-2.79996	0.528536	-5.29757	1.17353e-07	9.43179e-07	407.067	209.085	33.0722	56.7771	219.163	264.25
LOC_Os01g64900	Os01g0869300	HEAT, putative, expressed	49.7963	-2.89228	0.725884	-3.98449	6.76266e-05	0.000331319	116.119	54.5438	7.46791	16.4837	49.7127	54.4515
LOC_Os01g64960	Os01g0869800	chlorophyll A-B binding protein, putative, expressed	1081.35	7.01408	0.648261	10.8198	2.7728e-27	1.90309e-25	10.4376	37.6612	3930.26	2287.57	74.8363	147.339
LOC_Os01g65010	Os01g0870400	serine/threonine-protein kinase receptor precursor, putative, expressed	28.0887	8.44056	1.69565	4.97777	6.43206e-07	4.57355e-06	0	0	82.147	84.2498	0	2.13535
LOC_Os01g65090	Os01g0871300	aminotransferase, classes I and II, domain containing protein, expressed	973.25	-2.46975	0.318526	-7.75367	8.92768e-15	1.96654e-13	1907.47	1485.67	294.449	318.684	822.664	1010.55
LOC_Os01g65100	Os01g0871500	peptide transporter, putative, expressed	2699.36	1.71577	0.550823	3.11491	0.00184	0.00635697	592.335	1873.97	4351.66	3749.12	2629.43	2999.63
LOC_Os01g65150	Os01g0872000	proton-dependent oligopeptide transport, putative, expressed	118.187	-2.97742	0.841321	-3.53899	0.000401665	0.00164376	24.7893	132.464	10.6684	9.15759	259.254	272.791
LOC_Os01g65169	Os01g0872100	proton-dependent oligopeptide transport, putative, expressed	734.508	-2.18384	0.513794	-4.25042	2.13366e-05	0.000115436	497.092	833.742	202.701	87.9129	1239.07	1546.53
LOC_Os01g65230	Os01g0872800	AGC_AGC_other_PDK1_Pk61C.1 - ACG kinases include homologs to PKA, PKG and PKC, expressed	533.362	1.21063	0.318099	3.80584	0.000141323	0.000639488	309.214	398.689	889.749	747.259	442.603	412.657
LOC_Os01g65330	Os01g0873900	expressed protein	1839.28	-1.33244	0.254978	-5.2257	1.73494e-07	1.3604e-06	2189.29	2309.02	928.155	857.15	2291.59	2460.46
LOC_Os01g65350	Os01g0874100	deoxynucleoside kinase family, putative, expressed	475.766	2.03781	0.549754	3.70677	0.000209917	0.000915468	126.556	358.431	1031.64	959.715	226.112	152.144
LOC_Os01g65400	Os01g0874800	DNA polymerase I, putative, expressed	418.884	2.42081	0.454239	5.32938	9.85461e-08	8.03211e-07	116.119	222.071	1055.11	754.585	205.265	160.151
LOC_Os01g65420	Os01g0875000	expressed protein	13.2699	4.8897	1.5189	3.21925	0.00128527	0.00461762	2.6094	0	45.8743	31.1358	0	0
LOC_Os01g65460	Os01g0875500	beta-galactosidase precursor, putative, expressed	115.316	-3.48804	0.821124	-4.24789	2.15797e-05	0.000116555	75.6727	38.9599	7.46791	1.83152	374.716	193.249
LOC_Os01g65520	Os01g0876400	Sad1 / UNC-like C-terminal domain containing protein, putative, expressed	2480.15	-2.50848	0.357693	-7.01295	2.33349e-12	3.79015e-11	2037.95	2718.1	359.527	478.026	5320.32	3966.95
LOC_Os01g65530	Os01g0876500	RNA recognition motif containing protein, putative, expressed	291.151	-1.39618	0.389643	-3.58324	0.000339354	0.00141525	287.035	445.441	132.289	146.521	396.098	339.521
LOC_Os01g65600	Os01g0877500	PHD-finger domain containing protein, putative, expressed	1616.67	-1.37892	0.464422	-2.96911	0.00298663	0.00976968	1730.04	1114.25	580.364	512.825	3858.88	1903.67
LOC_Os01g65630	Os01g0878000	expressed protein	13.1922	5.85794	1.75433	3.33913	0.000840397	0.00317593	1.3047	0	45.8743	29.3043	0.534545	2.13535
LOC_Os01g65650	Os01g0878300,Os01g0878550	receptor-like protein kinase HAIKU2 precursor, putative, expressed	1879.42	-2.11158	0.624139	-3.38319	0.0007165	0.00275583	6547	1688.26	805.468	1100.74	489.108	645.944
LOC_Os01g65680	Os01g0878800	4,5-DOPA dioxygenase extradiol, putative, expressed	400.168	-2.82293	0.516242	-5.46823	4.54553e-08	3.95398e-07	665.398	346.743	59.7433	84.2498	782.039	462.837
LOC_Os01g65720	Os01g0879400	expressed protein	272.611	-1.64156	0.336113	-4.88396	1.03977e-06	7.14728e-06	418.809	427.26	117.353	155.679	259.254	257.31
LOC_Os01g65800	Os01g0880400	powdery mildew resistant protein 5, putative, expressed	82.386	-1.39978	0.465109	-3.00958	0.00261612	0.00868795	93.9386	106.49	43.7406	31.1358	103.702	115.309
LOC_Os01g65830	Os01g0880800	acyl-desaturase, chloroplast precursor, putative, expressed	3126.03	-14.7452	1.57178	-9.38119	6.52306e-21	2.57626e-19	9994.02	4128.45	0	0	3242.01	1391.72
LOC_Os01g65880	Os01g0881300	nodulin MtN3 family protein, putative, expressed	197.108	3.34545	0.636674	5.25458	1.48362e-07	1.17355e-06	22.1799	68.8291	607.035	316.853	97.8217	69.9327
LOC_Os01g65900	Os01g0881500	chitin-inducible gibberellin-responsive protein, putative, expressed	6132.86	-1.92682	0.556067	-3.46509	0.000530057	0.00210341	15535.1	4811.55	2604.17	2747.28	6080.45	5018.61
LOC_Os01g65904	Os01g0881800	expressed protein	206.897	5.41721	0.656561	8.25089	1.57215e-16	4.21337e-15	15.6564	9.09064	678.513	377.293	110.651	50.1807
LOC_Os01g65992	Os01g0882400	expressed protein	118.468	5.07367	0.784405	6.46819	9.91864e-11	1.27813e-09	11.7423	7.79198	391.532	265.57	6.41454	27.7596
LOC_Os01g66000	Os01g0882500	NADH dehydrogenase I subunit N, putative, expressed	700.637	6.44752	0.553247	11.654	2.19056e-31	2.09846e-29	14.3517	31.1679	2455.88	1516.5	118.134	67.7974
LOC_Os01g66010	Os01g0882800	amino acid transporter, putative, expressed	41.5282	1.9853	0.572007	3.47076	0.000518994	0.00206314	16.9611	19.4799	77.8797	65.9346	36.8836	32.0303
LOC_Os01g66020	Os01g0883000	protein kinase family protein, putative, expressed	147.635	2.91763	0.587967	4.96223	6.96877e-07	4.92562e-06	18.2658	55.8425	310.452	249.086	145.396	106.768
LOC_Os01g66110	Os01g0883900	methyltransferase, putative, expressed	472.114	-1.76713	0.344224	-5.13366	2.84167e-07	2.14742e-06	701.93	512.972	162.16	195.972	651.61	608.041
LOC_Os01g66130	Os01g0884400	armadillo/beta-catenin repeat family protein, putative, expressed	408.473	-2.60575	0.333771	-7.80699	5.857e-15	1.31458e-13	580.593	472.713	82.147	91.5759	593.879	629.929
LOC_Os01g66160	Os01g0884800	pentatricopeptide, putative, expressed	124.592	-2.08711	0.683997	-3.05134	0.00227822	0.00769503	311.824	97.3997	46.9412	49.451	82.8544	159.084
LOC_Os01g66170	Os01g0884850,Os01g0884900	SNARE associated Golgi protein, putative, expressed	563.141	2.49888	0.464643	5.37806	7.52914e-08	6.28461e-07	296.167	141.554	1394.37	1078.76	266.203	201.791
LOC_Os01g66240	Os01g0885600	mitochondrion protein, putative, expressed	228.03	-2.37424	0.612124	-3.87869	0.000105021	0.000489995	521.881	197.397	50.1417	89.7444	202.058	306.957
LOC_Os01g66250	Os01g0885700	S-locus-like receptor protein kinase, putative, expressed	22.4291	-4.43022	1.41623	-3.12817	0.00175896	0.0060957	113.509	7.79198	2.13369	3.66304	2.13818	5.33838
LOC_Os01g66260	Os01g0885800	expressed protein	35.6843	4.19945	0.822473	5.10589	3.29246e-07	2.46082e-06	2.6094	7.79198	90.6818	100.733	8.01817	4.2707
LOC_Os01g66270	Os01g0885900	AP2 domain containing protein, expressed	29.2434	6.05238	1.28136	4.7234	2.31932e-06	1.50598e-05	2.6094	0	104.551	67.7662	0	0.533838
LOC_Os01g66320	Os01g0886500	expressed protein	331.402	1.37285	0.372371	3.68678	0.000227109	0.000982452	150.041	222.071	514.219	448.722	360.283	293.077
LOC_Os01g66330	Os01g0886600	ATP-dependent Clp protease ATP-binding subunit clpX, putative, expressed	260.479	1.86492	0.349794	5.33147	9.74219e-08	7.952e-07	125.251	111.685	487.548	373.63	242.683	222.077
LOC_Os01g66350	Os01g0886900	DUF647 domain containing protein, putative, expressed	4182.46	-2.32758	0.60295	-3.86032	0.000113241	0.000523788	10441.5	2799.92	1158.59	1479.87	5068.02	4146.85
LOC_Os01g66360	Os01g0887100	2-C-methyl-D-erythritol 4-phosphate cytidylyltransferase, putative, expressed	230.908	1.34492	0.332216	4.04835	5.15801e-05	0.000257924	142.213	163.632	420.337	355.314	150.207	153.745
LOC_Os01g66379	Os01g0887400	expressed protein	165.765	1.97236	0.427881	4.60961	4.03427e-06	2.50467e-05	69.1492	94.8024	385.131	256.412	89.269	99.8277
LOC_Os01g66544	Os01g0888850,Os01g0888900	expressed protein	137.09	-5.54433	1.02794	-5.39361	6.90573e-08	5.80298e-07	684.969	59.7385	8.53476	7.32607	34.2109	27.7596
LOC_Os01g66590	Os01g0889400	DUF260 domain containing protein, putative, expressed	58.8476	-1.78056	0.576441	-3.08889	0.00200905	0.00687978	48.274	50.6478	12.8021	16.4837	99.9599	124.918
LOC_Os01g66600	Os01g0889800	rhodanese-like, putative, expressed	224.302	2.46351	0.475826	5.17733	2.25089e-07	1.72824e-06	45.6646	93.5037	445.941	320.516	229.854	210.332
LOC_Os01g66610	Os01g0889900	serine/threonine-protein kinase receptor precursor, putative, expressed	506.112	-2.4953	0.472498	-5.28109	1.28419e-07	1.02335e-06	956.347	623.358	146.158	133.701	399.839	777.268
LOC_Os01g66680	Os01g0890600	S-domain receptor-like protein kinase, putative, expressed	15.5098	3.22812	1.06125	3.04181	0.0023516	0.00791436	1.3047	5.19465	38.4064	21.9782	12.8291	13.3459
LOC_Os01g66710	Os01g0891100	polygalacturonase, putative, expressed	18.4993	-6.51026	1.68782	-3.8572	0.000114693	0.000529959	27.3987	19.4799	0	0	42.7636	21.3535
LOC_Os01g66840	Os01g0892500	pectinacetylesterase domain containing protein, expressed	178.031	-2.6322	0.600886	-4.38053	1.18389e-05	6.72004e-05	139.603	333.756	36.2727	40.2934	331.952	186.309
LOC_Os01g66850	Os01g0892600	pectinacetylesterase domain containing protein, expressed	112.103	4.44528	0.624213	7.12141	1.06828e-12	1.82538e-11	18.2658	10.3893	244.307	380.956	12.8291	5.87222
LOC_Os01g66860	Os01g0892800	serine/threonine protein kinase, putative, expressed	365.27	1.3669	0.421448	3.24335	0.00118135	0.00428461	234.846	171.423	657.176	388.282	400.374	339.521
LOC_Os01g66940	Os01g0894300	kinase, pfkB family, putative, expressed	1101.74	-1.54442	0.348932	-4.42615	9.59289e-06	5.54727e-05	2097.96	1422.04	605.968	600.738	1055.19	828.516
LOC_Os01g66980	Os01g0894700	expressed protein	294.467	3.95778	0.674291	5.86954	4.37e-09	4.40759e-08	16.9611	67.5305	752.126	560.444	246.425	123.317
LOC_Os01g67000	Os01g0895100	membrane-associated 30 kDa protein, chloroplast precursor, putative, expressed	1871.9	1.6856	0.305318	5.52081	3.37438e-08	2.98718e-07	909.378	1084.38	3552.59	2859	1539.49	1286.55
LOC_Os01g67010	Os01g0895200	expressed protein	28.2718	-7.40796	1.77201	-4.18054	2.90819e-05	0.000152929	71.7586	15.584	0	0	58.2654	24.0227
LOC_Os01g67030	Os01g0895300	auxin-responsive protein, putative, expressed	26.0957	-7.22561	2.07371	-3.48438	0.000493273	0.00197204	75.6727	1.29866	0	0	45.9708	33.6318
LOC_Os01g67040	Os01g0895500	OsRhmbd5 - Putative Rhomboid homologue, expressed	61.0505	-2.04564	0.503302	-4.06444	4.81475e-05	0.00024232	110.9	90.9064	23.4706	25.6412	57.7308	57.6545
LOC_Os01g67054	Os01g0895600	calreticulin precursor protein, putative, expressed	7347.89	-1.54035	0.395542	-3.89427	9.84949e-05	0.000462499	8412.72	12369.8	2696.98	4450.59	8576.77	7580.5
LOC_Os01g67120	Os01g0896500	rhodanese-like domain containing protein, putative, expressed	2721.54	5.68579	0.406465	13.9884	1.83525e-44	4.30367e-42	104.376	194.799	8751.33	6648.41	319.123	311.227
LOC_Os01g67220	Os01g0897600	Os1bglu4 - beta-glucosidase-like protein without signal sequence, expressed	226.66	2.31179	0.373894	6.18301	6.28913e-10	7.19415e-09	97.8527	105.192	536.623	470.7	87.6653	61.9252
LOC_Os01g67320	Os01g0898800	expressed protein	67.8258	4.90252	0.80493	6.09062	1.12475e-09	1.23877e-08	11.7423	1.29866	168.561	221.614	1.60363	2.13535
LOC_Os01g67420	Os01g0900200	lipase, putative, expressed	345.122	-2.02301	0.418586	-4.83297	1.34512e-06	9.06897e-06	467.083	307.783	85.3476	106.228	640.385	463.905
LOC_Os01g67490	Os01g0900900	OTU-like cysteine protease family protein, putative, expressed	179.051	3.29175	0.395061	8.33226	7.93109e-17	2.19612e-15	39.1411	46.7519	428.872	412.091	82.8544	64.5944
LOC_Os01g67550	Os01g0901700	FAD binding domain containing protein, expressed	79.861	-2.05593	0.594561	-3.45789	0.000544415	0.00215469	139.603	89.6077	18.1364	38.4619	81.2508	112.106
LOC_Os01g67560	Os01g0901800	Divergent PAP2 family domain containing protein, expressed	665.446	-3.54379	0.632306	-5.60455	2.08792e-08	1.90297e-07	1852.68	466.22	98.1497	100.733	733.93	740.967
LOC_Os01g67570	Os01g0901900	PDE312/PTAC10, putative, expressed	581.151	3.47682	0.740928	4.69251	2.6987e-06	1.73184e-05	32.6176	197.397	1405.03	1155.69	439.396	256.776
LOC_Os01g67590	Os01g0902200	oligopeptidase, putative, expressed	94.3386	1.9108	0.553101	3.45471	0.000550884	0.00217876	36.5317	44.1545	186.698	115.386	117.6	65.662
LOC_Os01g67630	Os01g0902700	peptide transporter PTR2, putative, expressed	21.2295	4.93818	1.49783	3.29688	0.000977665	0.00362351	0	3.89599	50.1417	69.5977	3.74181	0
LOC_Os01g67720	Os01g0904200	ABC1 family domain containing protein, putative, expressed	213.552	2.33127	0.349584	6.6687	2.58078e-11	3.59966e-10	96.548	81.8158	473.679	423.081	96.2181	109.971
LOC_Os01g67730	Os01g0904300	1-5-phosphoribosyl-5-5-phosphoribosylaminomethylideneaminoimidazole-4-carboxamide isomerase, chloroplast precursor, putative, expressed	39.472	2.22494	0.679148	3.27608	0.00105259	0.00387433	15.6564	25.9733	109.885	84.2498	0	1.06768
LOC_Os01g67770	Os01g0904700	two-component response regulator, putative, expressed	169.941	1.75561	0.361997	4.84978	1.23597e-06	8.37066e-06	79.5868	81.8158	258.176	287.548	169.985	142.535
LOC_Os01g67810	Os01g0905200	transposon protein, putative, unclassified, expressed	429.129	5.46428	0.54705	9.98863	1.7092e-23	8.40122e-22	40.4458	15.584	1362.36	1109.9	29.9345	16.549
LOC_Os01g67820	Os01g0905300	exo70 exocyst complex subunit domain containing protein, expressed	85.4797	2.07848	0.536703	3.87269	0.000107643	0.000500727	61.321	28.5706	169.628	210.625	20.3127	22.4212
LOC_Os01g67860	Os01g0905800	fructose-bisphospate aldolase isozyme, putative, expressed	37894.9	-5.49482	0.57572	-9.54426	1.37077e-21	5.85556e-20	89239	25295.4	1252.48	1287.56	57349.2	52946
LOC_Os01g67870	Os01g0906000	expressed protein	112.405	-1.82608	0.601712	-3.03481	0.00240689	0.00806907	219.19	87.0104	34.139	53.114	132.567	148.407
LOC_Os01g68020	Os01g0908200	BTBZ2 - Bric-a-Brac, Tramtrack, and Broad Complex BTB domain with TAZ zinc finger and Calmodulin-binding domains, expressed	1351.06	2.31787	0.386035	6.00428	1.9218e-09	2.05041e-08	425.333	603.878	3036.24	2093.42	832.821	1114.65
LOC_Os01g68140	Os01g0909400	expressed protein	66.6245	2.98877	0.702457	4.25473	2.09303e-05	0.000113484	15.6564	22.0773	215.503	82.4183	24.0545	40.0378
LOC_Os01g68269	None	expressed protein	520.021	4.96002	0.701328	7.07233	1.52356e-12	2.54648e-11	16.9611	75.3224	1639.74	1232.61	107.978	47.5116
LOC_Os01g68300	Os01g0910900	expressed protein	7709.67	3.29813	0.29416	11.212	3.55918e-29	2.88217e-27	2031.42	2190.84	17759.8	23774.9	243.218	257.844
LOC_Os01g68450	Os01g0912700	expressed protein	829.55	6.41052	0.801413	7.99902	1.25412e-15	3.04889e-14	3.91411	49.3492	2559.36	1972.54	223.44	168.693
LOC_Os01g68480	Os01g0913000	thioredoxin, putative, expressed	1543.02	2.65192	0.746358	3.55315	0.000380651	0.00156945	148.736	1016.85	3587.8	3738.13	414.272	352.333
LOC_Os01g68490	Os01g0912900	tetratricopeptide-like helical, putative, expressed	975.082	2.47508	0.691945	3.57699	0.000347578	0.0014458	127.861	679.201	2276.65	2210.64	314.312	241.829
LOC_Os01g68500	Os01g0913100	expressed protein	200.239	-2.89189	0.484832	-5.96472	2.45048e-09	2.56821e-08	310.519	211.682	44.8075	23.8097	332.487	278.129
LOC_Os01g68670	Os01g0915401	cysteine proteinase inhibitor precursor, putative, expressed	193.324	-3.24106	0.900159	-3.60054	0.000317554	0.00133273	357.488	44.1545	25.6043	16.4837	253.909	462.304
LOC_Os01g68680	Os01g0915300,Os01g0915400	tetratricopeptide repeat domain containing protein, expressed	3485.83	-2.75846	0.545185	-5.05968	4.19962e-07	3.09061e-06	7135.42	2497.33	652.909	771.069	3962.05	5896.24
LOC_Os01g68710	Os01g0915800	peptidyl-prolyl cis-trans isomerase, FKBP-type, putative, expressed	539.41	-1.40686	0.377589	-3.72591	0.000194615	0.000856366	694.102	996.074	265.644	373.63	416.945	490.063
LOC_Os01g68790	Os01g0916600	RNA recognition motif containing protein, putative, expressed	3806.38	-2.67407	0.53163	-5.02995	4.90603e-07	3.55699e-06	2507.64	7221.86	822.537	701.471	6428.43	5156.34
LOC_Os01g68860	Os01g0917400	zinc finger C-x8-C-x5-C-x3-H type family protein, expressed	446.806	2.1217	0.320055	6.6292	3.3752e-11	4.61059e-10	195.705	154.541	776.663	747.259	435.119	371.551
LOC_Os01g69030	Os01g0919400	sucrose-phosphate synthase, putative, expressed	470.795	3.55091	0.467521	7.59519	3.07345e-14	6.32446e-13	121.337	93.5037	1059.38	1459.72	60.9381	29.8949
LOC_Os01g69050	Os01g0919600	lysine ketoglutarate reductase trans-splicing related 1, putative, expressed	591.006	2.01156	0.505918	3.97605	7.00682e-05	0.000341793	416.2	163.632	1238.61	1098.91	273.687	355.002
LOC_Os01g69060	Os01g0919700	hydrolase, alpha/beta fold family domain containing protein, expressed	268.911	3.95943	0.600478	6.5938	4.28701e-11	5.77899e-10	18.2658	64.9331	773.462	520.151	123.48	113.174
LOC_Os01g69070	Os01g0919800	auxin efflux carrier component, putative, expressed	156.762	7.14651	0.977493	7.31106	2.6504e-13	4.90269e-12	3.91411	2.59733	373.396	549.455	1.06909	10.1429
LOC_Os01g69080	Os01g0919900	acyl-desaturase, chloroplast precursor, putative, expressed	450.146	6.50318	0.722086	9.0061	2.13519e-19	7.4523e-18	2.6094	25.9733	1463.71	1130.05	47.0399	31.4964
LOC_Os01g69100	Os01g0920100	expressed protein	2259.48	-1.93555	0.258387	-7.49088	6.8413e-14	1.3542e-12	3548.79	3420.68	849.208	974.367	2322.06	2441.77
LOC_Os01g69120	Os01g0920300	uncharacterized RNA methyltransferase pc1998, putative, expressed	1325.64	2.22115	0.621525	3.57371	0.00035196	0.00146241	207.448	710.369	2600.97	1677.67	1718.03	1039.38
LOC_Os01g69200	Os01g0921100	regulatory protein, putative, expressed	9.18696	6.84063	1.94372	3.51936	0.000432595	0.00175343	0	0	36.2727	18.3152	0	0.533838
LOC_Os01g69850	Os01g0922800	OsMADS65 - MADS-box family gene with MIKC* type-box, expressed	740.498	1.07525	0.28824	3.73039	0.000191181	0.000842574	568.85	509.076	1144.72	1126.38	494.454	599.5
LOC_Os01g69920	Os01g0923700	histidine kinase, putative, expressed	1413.65	1.17889	0.272232	4.33047	1.48791e-05	8.2972e-05	896.331	772.704	1991.8	1785.73	1571.56	1463.78
LOC_Os01g69950	Os01g0924000	ribosomal protein L27, putative, expressed	1600.39	2.47577	0.290556	8.52083	1.5842e-17	4.72204e-16	545.366	602.58	3579.26	2804.05	1056.79	1014.29
LOC_Os01g69980	Os01g0924400	TCP family transcription factor, putative, expressed	300.531	1.29066	0.395028	3.26727	0.00108591	0.00397883	109.595	163.632	388.332	278.391	420.687	442.552
LOC_Os01g70080	Os01g0925100	NB-ARC domain containing protein, expressed	1023.35	-1.74315	0.289484	-6.02156	1.72743e-09	1.85269e-08	1264.26	1158.41	401.134	320.516	1512.76	1483
LOC_Os01g70120	Os01g0925600	expressed protein	500.543	-1.58715	0.443929	-3.57524	0.000349912	0.00145443	575.374	498.687	118.42	241.76	861.152	707.869
LOC_Os01g70130	Os01g0925700	protein kinase domain containing protein, expressed	1709.42	-1.84573	0.440143	-4.19349	2.74698e-05	0.000145232	1826.58	1527.23	304.051	631.874	3286.38	2680.4
LOC_Os01g70170	Os01g0926300	transaldolase, putative, expressed	9681.83	-2.75722	0.346404	-7.95956	1.72655e-15	4.14814e-14	16597.1	15033.3	1935.26	2745.45	9141.78	12638.1
LOC_Os01g70180	Os01g0926400	exostosin family domain containing protein, expressed	39.515	-2.954	0.744134	-3.96972	7.19579e-05	0.000349798	54.7975	48.0505	7.46791	5.49455	74.3017	46.9777
LOC_Os01g70210	Os01g0926800	CRAL/TRIO domain containing protein, expressed	173.942	2.66859	0.566607	4.70978	2.47986e-06	1.60099e-05	101.767	35.0639	426.738	443.227	16.0363	20.8197
LOC_Os01g70240	Os01g0927300	expressed protein	88.4996	-2.38277	0.641786	-3.71271	0.000205051	0.000896275	224.409	116.88	34.139	31.1358	37.9527	86.4817
LOC_Os01g70300	Os01g0927900	aspartokinase 3, chloroplast precursor, putative, expressed	134.66	1.72591	0.36968	4.66867	3.03162e-06	1.92899e-05	79.5868	70.1278	235.773	260.076	82.3199	80.0757
LOC_Os01g70360	Os01g0928600	serine palmitoyltransferase 2, putative, expressed	83.6986	-9.85432	1.79122	-5.50144	3.76695e-08	3.31257e-07	434.466	41.5572	0	0	8.01817	18.1505
LOC_Os01g70380	Os01g0928800	serine palmitoyltransferase 2, putative, expressed	786.158	-2.05829	0.381811	-5.39086	7.01211e-08	5.87701e-07	1642.62	1005.17	281.647	355.314	744.086	688.117
LOC_Os01g70400	Os01g0929100	expressed protein	1991.93	4.33062	0.488755	8.8605	7.96558e-19	2.66847e-17	143.517	324.666	5457.98	3961.57	1214.49	849.336
LOC_Os01g70410	Os01g0929200	protein kinase, putative, expressed	1156.9	3.96983	0.444197	8.93709	3.99553e-19	1.36284e-17	122.642	227.266	3117.32	2364.49	661.232	448.424
LOC_Os01g70430	Os01g0929500	oxidoreductase, short chain dehydrogenase/reductase family domain containing protein, expressed	243.806	-1.29795	0.345884	-3.75256	0.000175035	0.000777918	266.159	340.25	120.553	126.375	292.931	316.566
LOC_Os01g70460	Os01g0930000	expressed protein	324.69	3.80302	0.431074	8.8222	1.12234e-18	3.71016e-17	56.1022	51.9465	862.011	644.694	205.265	128.121
LOC_Os01g70490	Os01g0930400	potassium transporter, putative, expressed	1957.76	-4.31133	0.364142	-11.8397	2.43384e-32	2.50186e-30	5290.57	4318.05	184.564	302.2	826.941	824.246
LOC_Os01g70500	Os01g0930500	expressed protein	26.796	-4.45779	1.0751	-4.14639	3.37757e-05	0.000175077	58.7116	33.7652	1.06684	3.66304	32.0727	31.4964
LOC_Os01g70520	Os01g0930800	Os1bglu5 - beta-glucosidase homologue, similar to G. max isohydroxyurate hydrolase, expressed	1204.34	4.74053	0.548167	8.64797	5.24221e-18	1.63679e-16	60.0163	179.215	3470.45	2924.93	351.196	240.227
LOC_Os01g70540	Os01g0930950,Os01g0931000	retrotransposon protein, putative, unclassified, expressed	26.4877	6.87658	1.6929	4.06202	4.86492e-05	0.000244571	1.3047	0	83.2139	69.5977	4.27636	0.533838
LOC_Os01g70550	Os01g0931100	heparan-alpha-glucosaminide N-acetyltransferase, putative, expressed	284.914	5.72125	0.679167	8.42391	3.64115e-17	1.04287e-15	7.82821	22.0773	1022.04	554.95	71.0944	31.4964
LOC_Os01g70740	Os01g0933600	expressed protein	560.232	1.78486	0.304657	5.85859	4.66804e-09	4.69138e-08	236.151	290.9	884.414	932.243	544.701	472.98
LOC_Os01g70770	Os01g0933900	glutathione S-transferase, putative, expressed	1014.38	-4.69048	0.350101	-13.3975	6.25146e-41	1.11693e-38	1569.56	1920.72	56.5428	80.5868	1212.35	1246.51
LOC_Os01g70780	Os01g0934000	WD40-like domain containing protein, putative, expressed	592.733	-1.40332	0.401053	-3.49909	0.000466841	0.00187637	944.604	527.257	270.979	285.717	806.628	721.215
LOC_Os01g70790	Os01g0934100	SRC2 protein, putative, expressed	3388.06	2.40707	0.303505	7.93093	2.17518e-15	5.16537e-14	1512.15	1086.98	6853.41	6932.29	2055.32	1888.18
LOC_Os01g70850	Os01g0934800	esterase, putative, expressed	431.688	-4.39386	0.822864	-5.33972	9.30922e-08	7.64293e-07	121.337	138.957	5.33422	7.32607	1854.34	462.837
LOC_Os01g70940	Os01g0935500	potassium transporter, putative, expressed	269.085	1.66068	0.360439	4.60738	4.07783e-06	2.52823e-05	146.127	181.813	507.818	529.309	105.305	144.136
LOC_Os01g70950	Os01g0935600	spermatogenesis-associated protein 20 precursor, putative, expressed	379.27	2.52688	0.305946	8.25925	1.46596e-16	3.93814e-15	136.994	158.437	888.682	813.194	138.447	139.865
LOC_Os01g71050	Os01g0936800	MSP domain containing protein, putative, expressed	349.19	1.60202	0.372637	4.29914	1.71464e-05	9.46774e-05	167.002	263.629	604.901	703.303	178.003	178.302
LOC_Os01g71090	Os01g0937100	xylanase inhibitor, putative, expressed	97.1587	-4.87723	1.00746	-4.84111	1.29113e-06	8.7154e-06	465.779	54.5438	11.7353	5.49455	17.64	27.7596
LOC_Os01g71190	Os01g0938100	photosystem II reaction center PSB28 protein, chloroplast precursor, putative, expressed	128.667	4.52175	0.718626	6.29221	3.12977e-10	3.75173e-09	5.21881	23.3759	447.008	208.793	42.7636	44.8424
LOC_Os01g71300	Os01g0939700	S-formylglutathione hydrolase, putative, expressed	335.707	1.91334	0.313837	6.09661	1.08339e-09	1.19614e-08	163.088	192.202	707.318	630.042	166.778	154.813
LOC_Os01g71320	Os01g0940100	hexokinase, putative, expressed	124.922	1.18393	0.366647	3.22906	0.00124199	0.00447666	83.501	80.5171	182.43	190.478	104.771	107.835
LOC_Os01g71330	Os01g0940600	expressed protein	179.932	4.23742	0.831114	5.09848	3.42392e-07	2.55314e-06	6.52351	45.4532	602.767	377.293	34.2109	13.3459
LOC_Os01g71340	Os01g0940700	glycosyl hydrolases family 17, putative, expressed	374.354	-6.04397	0.634157	-9.53071	1.56209e-21	6.5977e-20	760.641	1286.97	19.2032	10.9891	118.134	50.1807
LOC_Os01g71350	Os01g0940800	glycosyl hydrolases family 17, putative, expressed	485.605	-4.94431	0.473955	-10.432	1.77085e-25	1.0067e-23	716.282	1179.19	32.0053	29.3043	567.152	389.702
LOC_Os01g71710	Os01g0945200	amino acid permease family protein, putative, expressed	14.022	5.94964	1.83667	3.23937	0.00119793	0.00433532	1.3047	0	33.0722	47.6195	0	2.13535
LOC_Os01g71720	Os01g0945300	amino acid permease family protein, putative, expressed	784.172	3.06136	0.869207	3.52201	0.00042829	0.00173921	48.274	437.649	2264.91	1791.22	117.065	45.91
LOC_Os01g71760	Os01g0945700	amino acid permease family protein, putative, expressed	10.316	-5.02959	1.64631	-3.05506	0.00225013	0.00761614	24.7893	19.4799	1.06684	0	8.01817	8.5414
LOC_Os01g71830	Os01g0946700	glycosyl hydrolases family 17, putative, expressed	8.05672	-6.29315	1.9069	-3.3002	0.000966176	0.00358802	14.3517	25.9733	0	0	5.87999	2.13535
LOC_Os01g71860	Os01g0947000	glycosyl hydrolases family 17, putative, expressed	1056.4	-8.78354	0.901129	-9.74726	1.8952e-22	8.63658e-21	874.151	884.389	3.20053	0	2059.6	2517.05
LOC_Os01g71960	Os01g0948100	endonuclease, putative, expressed	142.452	1.35477	0.380116	3.5641	0.0003651	0.00151143	88.7198	80.5171	235.773	195.972	116.531	137.196
LOC_Os01g71970	Os01g0948200	GRAS family transcription factor containing protein, expressed	520.394	-1.8607	0.511407	-3.63838	0.000274354	0.00116643	965.48	399.988	153.626	223.445	697.046	682.779
LOC_Os01g72009	Os01g0948600	expressed protein	8565.73	-3.48746	0.560282	-6.22446	4.83216e-10	5.61888e-09	28802.6	9221.8	1378.36	2012.84	5038.08	4940.67
LOC_Os01g72100	Os01g0949500	OsCML10 - Calmodulin-related calcium sensor protein, expressed	1090.91	3.42307	0.452577	7.56351	3.92342e-14	8.02217e-13	204.838	311.679	3585.67	1952.4	210.076	280.799
LOC_Os01g72205	Os01g0950866	proline synthetase co-transcribed bacterial homolog protein, putative, expressed	180.993	3.1959	0.505084	6.32748	2.49203e-10	3.03083e-09	30.0082	55.8425	475.813	309.527	124.014	90.7524
LOC_Os01g72320	Os01g0952300	FYVE zinc finger domain containing protein, expressed	524.018	1.29623	0.30595	4.23674	2.26791e-05	0.000122083	284.425	361.028	767.061	818.688	434.585	478.319
LOC_Os01g72360	Os01g0952900	expressed protein	642.598	4.06261	0.617963	6.57419	4.89182e-11	6.54335e-10	84.8057	22.0773	1110.59	673.999	907.657	1056.46
LOC_Os01g72490	Os01g0954500	LRP1, putative, expressed	474.09	-3.08953	0.826608	-3.73759	0.00018579	0.000821028	1373.85	411.676	48.008	163.005	199.92	648.079
LOC_Os01g72600	Os01g0956075	spotted leaf 11, putative, expressed	110.124	-2.76269	0.613872	-4.50044	6.78117e-06	4.0226e-05	289.644	119.477	37.3396	21.9782	93.0108	99.2938
LOC_Os01g72690	Os01g0957000	NAD kinase, putative, expressed	608.245	-2.30193	0.344114	-6.68944	2.24025e-11	3.17121e-10	639.304	510.374	107.751	126.375	1255.11	1010.55
LOC_Os01g72710	Os01g0957200	expressed protein	71.1095	-2.92901	0.807049	-3.62928	0.000284211	0.00120379	152.65	37.6612	10.6684	14.6521	120.273	90.7524
LOC_Os01g72790	Os01g0958000	cyclin-dependent kinase, putative, expressed	1652.34	-1.10364	0.337525	-3.26982	0.00107617	0.00394507	2214.08	1544.11	900.417	847.993	2460.51	1946.91
LOC_Os01g72800	Os01g0958100	signal recognition particle receptor, putative, expressed	533.434	3.42954	0.591253	5.80046	6.61332e-09	6.5098e-08	52.1881	175.319	1448.78	1001.84	294.534	227.949
LOC_Os01g72810	Os01g0958200	secreted glycoprotein, putative, expressed	145.771	-3.60735	1.05319	-3.42518	0.000614395	0.00239918	587.116	32.4666	23.4706	27.4728	133.102	71.0004
LOC_Os01g72860	Os01g0958700	MAC/Perforin domain containing protein, putative, expressed	1960.05	-2.15526	0.433533	-4.97138	6.64784e-07	4.71655e-06	3816.25	1886.96	557.96	723.45	2385.67	2389.99
LOC_Os01g72950	Os01g0959900	expressed protein	675.582	4.15489	0.472007	8.80261	1.33669e-18	4.38651e-17	56.1022	103.893	1762.43	1086.09	600.294	444.687
LOC_Os01g72970	Os01g0960200	DUF630/DUF632 domains containing protein, putative, expressed	928.617	-5.05592	0.657666	-7.68767	1.49841e-14	3.22487e-13	2075.78	577.905	27.738	53.114	1475.34	1361.82
LOC_Os01g72990	Os01g0960400	expressed protein	1779.44	-1.47937	0.281326	-5.25856	1.45188e-07	1.15087e-06	2445.01	1935.01	795.866	774.732	2395.29	2330.74
LOC_Os01g73060	Os01g0961400	expressed protein	44.0081	2.01577	0.633741	3.18075	0.00146894	0.00518806	22.1799	24.6746	96.016	93.4074	8.55272	19.2182
LOC_Os01g73110	Os01g0962100	expressed protein	14.3654	4.87009	1.33647	3.64399	0.000268445	0.00114325	2.6094	0	39.4733	36.6304	4.27636	3.20303
LOC_Os01g73160	Os01g0962600	40S ribosomal protein S10, putative, expressed	138.747	-1.35855	0.447154	-3.0382	0.00237992	0.00799297	167.002	249.343	91.7487	69.5977	111.185	143.602
LOC_Os01g73170	Os01g0962700	peroxidase precursor, putative, expressed	924.833	-1.85647	0.486676	-3.81458	0.000136413	0.000619638	904.159	1851.89	439.54	320.516	1239.61	793.283
LOC_Os01g73200	Os01g0963000	peroxidase precursor, putative, expressed	14551.7	-10.3109	0.453571	-22.7328	2.12354e-114	1.19513e-110	23646.4	36380.7	19.2032	29.3043	12140.6	15093.7
LOC_Os01g73234	Os01g0963400	thioredoxin, putative, expressed	267.465	3.01798	0.589386	5.12054	3.04658e-07	2.29226e-06	35.227	122.074	698.783	575.097	84.9926	88.6171
LOC_Os01g73250	Os01g0963600	abscisic stress-ripening, putative, expressed	2455.15	4.06621	0.508934	7.98967	1.35301e-15	3.27164e-14	224.409	585.697	6135.42	7435.96	200.454	148.941
LOC_Os01g73450	Os01g0965400	amino acid kinase, putative, expressed	906.659	2.31297	0.408804	5.65788	1.53252e-08	1.42563e-07	242.675	464.921	1887.25	1628.22	609.916	606.974
LOC_Os01g73514	Os01g0966000	5-oxoprolinase, putative, expressed	1252.86	1.85851	0.40519	4.58676	4.50186e-06	2.76297e-05	525.795	833.742	2682.05	2247.27	743.552	484.725
LOC_Os01g73540	Os01g0966200	YGGT family protein, putative, expressed	120.343	5.4884	0.929787	5.90286	3.5725e-09	3.6623e-08	0	12.9866	359.527	223.445	86.5962	39.504
LOC_Os01g73580	Os01g0966700	glycosyl hydrolases, putative, expressed	452.497	1.94625	0.303403	6.41473	1.41069e-10	1.77416e-09	246.589	196.098	847.075	858.982	281.705	284.536
LOC_Os01g73630	Os01g0967200	rhoGAP domain containing protein, expressed	103.337	-2.54812	0.732286	-3.47968	0.000502008	0.00200411	377.059	141.554	61.877	25.6412	9.62181	4.2707
LOC_Os01g73770	Os01g0968800	dehydration-responsive element-binding protein, putative, expressed	6.77165	6.39947	2.14744	2.98004	0.00288207	0.00947171	0	0	30.9385	9.15759	0	0.533838
LOC_Os01g73790	Os01g0969100	NAD dependent epimerase/dehydratase family protein, putative, expressed	145.197	-2.00974	0.631312	-3.18343	0.0014554	0.00514429	129.166	410.377	57.6096	76.9237	88.1999	108.903
LOC_Os01g73940	Os01g0971000	expressed protein	2545.55	3.64567	0.442071	8.24679	1.62704e-16	4.35011e-15	726.719	348.042	7119.06	6331.56	424.963	322.972
LOC_Os01g73960	Os01g0971100	drought induced 19 protein, putative, expressed	347.516	1.83112	0.398759	4.59204	4.38932e-06	2.69905e-05	236.151	137.658	603.834	727.113	184.952	195.385
LOC_Os01g73990	Os01g0971500	cytochrome b5-like Heme/Steroid binding domain containing protein, expressed	432.073	-1.91155	0.318824	-5.99562	2.02711e-09	2.15357e-08	793.259	671.409	178.163	212.456	345.85	391.303
LOC_Os01g74020	Os01g0971800	MYB family transcription factor, putative, expressed	2662.04	-5.12586	0.335257	-15.2893	9.00847e-53	3.27095e-50	3013.86	2292.14	73.6123	78.7553	5579.58	4934.26
LOC_Os01g74030	Os01g0971900	pumilio-family RNA binding protein, putative, expressed	380.32	-1.11433	0.340044	-3.27702	0.0010491	0.00386474	447.513	420.767	213.369	186.815	581.05	432.409
LOC_Os01g74040	Os01g0972000	zinc finger, RING-type, putative, expressed	567.99	4.68626	0.376772	12.4379	1.62725e-35	2.14226e-33	54.7975	63.6345	1481.85	1567.78	143.258	96.6246
LOC_Os01g74152	Os01g0973000	haloacid dehalogenase-like hydrolase family protein, putative, expressed	61.0114	-1.86032	0.619366	-3.00359	0.00266818	0.00883844	79.5868	51.9465	14.9358	21.9782	76.4399	121.181
LOC_Os01g74160	Os01g0973100	carboxyl-terminal peptidase, putative, expressed	22.1705	3.87707	1.26408	3.06711	0.0021614	0.00734121	2.6094	5.19465	65.0775	49.451	10.1563	0.533838
LOC_Os01g74190	Os01g0973400	radical SAM enzyme, putative, expressed	637.199	1.84137	0.40593	4.53617	5.72852e-06	3.43986e-05	246.589	381.807	1314.35	935.906	541.494	403.048
LOC_Os01g74200	Os01g0973500	protein kinase domain containing protein, expressed	50.5026	-2.34412	0.65455	-3.58127	0.000341933	0.00142469	67.8445	64.9331	7.46791	20.1467	66.8181	75.805
LOC_Os01g74300	Os01g0974200	metallothionein, putative, expressed	757.516	5.4889	0.485296	11.3104	1.16558e-29	9.75451e-28	54.7975	40.2585	1831.77	2437.75	59.3345	121.181
LOC_Os01g74320	Os01g0974400	ubiquitin ligase, putative, expressed	319.873	-1.46348	0.428861	-3.41248	0.000643738	0.00250464	611.905	367.522	160.027	195.972	245.356	338.453
LOC_Os01g74410	Os01g0975300	MYB family transcription factor, putative, expressed	411.878	1.31128	0.417464	3.14107	0.00168335	0.00585439	433.161	249.343	747.858	946.895	41.6945	52.3161
LOC_Os01g74450	Os01g0975900	aquaporin protein, putative, expressed	1509.9	7.64281	0.391751	19.5093	9.14769e-85	1.14407e-81	18.2658	24.6746	4389	4194.18	236.269	196.986
LOC_Os01g74490	Os01g0976300	heavy metal-associated domain containing protein, expressed	240.763	-6.25138	1.05221	-5.9412	2.82937e-09	2.94067e-08	1062.03	99.997	3.20053	12.8206	110.651	155.881
LOC_Os01g74500	Os01g0976450	expressed protein	51.4128	-5.1881	0.995406	-5.21205	1.86769e-07	1.45486e-06	182.658	54.5438	4.26738	1.83152	35.8145	29.3611
LOC_Os01g74510	Os01g0976500	KIP1, putative, expressed	371.636	-3.34526	0.732349	-4.56785	4.92743e-06	2.99801e-05	1278.61	228.565	71.4786	76.9237	276.894	297.348
LOC_Os01g74520	Os01g0976600	methyltransferase domain containing protein, putative, expressed	282.272	-1.15396	0.351392	-3.28396	0.00102358	0.00377628	373.145	354.535	141.89	186.815	285.447	351.799
LOC_Os01g74580	Os01g0977200	dnaJ homolog subfamily C member, putative, expressed	891.06	-2.24527	0.537288	-4.1789	2.92917e-05	0.000153961	932.862	1580.47	151.492	380.956	1012.96	1287.62
LOC_Os01g74640	Os01g0978000	mitochondrial carrier protein, putative, expressed	199.462	-2.18913	0.544158	-4.02297	5.74677e-05	0.000285273	262.245	477.908	57.6096	106.228	179.072	113.707
LOC_Os01g74650	Os01g0978100	cysteine synthase, mitochondrial precursor, putative, expressed	2218.3	1.55197	0.282893	5.48608	4.10946e-08	3.5941e-07	1146.83	1315.55	3952.66	3265.6	1720.7	1908.47
LOC_Os01g74660	Os01g0978400	dihydroflavonol-4-reductase, putative, expressed	252.222	2.83732	0.380309	7.46056	8.61575e-14	1.6822e-12	66.5398	83.1144	592.099	476.195	129.894	165.49
LOC_Os02g01100	Os02g0101000	transmembrane amino acid transporter protein, putative, expressed	229.547	-1.57915	0.467057	-3.38107	0.000722037	0.00277412	153.955	267.525	59.7433	82.4183	459.174	354.468
LOC_Os02g01140	Os02g0101400	GDSL-like lipase/acylhydrolase, putative, expressed	315.482	8.49164	0.806932	10.5234	6.74186e-26	4.04727e-24	1.3047	3.89599	945.224	928.58	6.41454	7.47373
LOC_Os02g01150	Os02g0101500	erythronate-4-phosphate dehydrogenase domain containing protein, expressed	6413.11	5.41712	0.444459	12.1881	3.59627e-34	4.17315e-32	280.511	545.438	18734.9	16556.9	1434.18	926.742
LOC_Os02g01210	Os02g0102200	amino acid transporter, putative, expressed	87.5297	3.14025	0.645637	4.86381	1.1515e-06	7.85773e-06	22.1799	27.2719	209.102	227.108	9.62181	29.8949
LOC_Os02g01332	Os02g0103700	ribosomal protein L6, putative, expressed	1023.47	-1.73079	0.387838	-4.46265	8.0951e-06	4.74081e-05	1818.76	1837.61	464.077	639.2	523.854	857.343
LOC_Os02g01340	Os02g0103800	ferredoxin--NADP reductase, chloroplast precursor, putative, expressed	4923.36	5.09601	0.497895	10.2351	1.38029e-24	7.39835e-23	219.19	550.633	15552.5	10776.7	1216.62	1224.62
LOC_Os02g01440	Os02g0104700	nitric oxide synthase 1, putative, expressed	813.452	2.16527	0.322658	6.71072	1.93667e-11	2.77167e-10	382.278	309.082	1698.42	1401.11	601.363	488.462
LOC_Os02g01490	Os02g0105100	expressed protein	704.001	-1.19244	0.2938	-4.05869	4.93484e-05	0.000247589	969.394	998.672	379.797	483.521	686.355	706.267
LOC_Os02g01500	Os02g0105200	2-oxo acid dehydrogenases acyltransferase domain containing protein, expressed	409.395	-1.69832	0.41898	-4.05347	5.04631e-05	0.000252731	534.928	518.166	121.62	205.13	636.108	440.416
LOC_Os02g01510	Os02g0105400	lactate/malate dehydrogenase, putative, expressed	1291.9	-5.26837	0.722969	-7.28713	3.16625e-13	5.81866e-12	4994.4	918.155	80.0134	73.2607	1002.27	683.312
LOC_Os02g01520	Os02g0105500	IQ calmodulin-binding motif family protein, putative, expressed	805.093	-2.71734	0.553069	-4.9132	8.96004e-07	6.22557e-06	1752.22	599.982	156.826	201.467	958.439	1161.63
LOC_Os02g01590	Os02g0106100	glycosyl hydrolases, putative, expressed	42.582	4.55786	0.909251	5.01277	5.36524e-07	3.87122e-06	1.3047	9.09064	120.553	124.543	0	0
LOC_Os02g01800	Os02g0107700	receptor-like protein kinase precursor, putative, expressed	33.6761	-2.64771	0.818954	-3.23304	0.0012248	0.00442155	95.2433	53.2452	6.40107	18.3152	18.7091	10.1429
LOC_Os02g01825	None	retrotransposon protein, putative, unclassified, expressed	34.9265	-3.68024	0.865299	-4.25315	2.10787e-05	0.000114233	116.119	42.8559	5.33422	7.32607	16.5709	21.3535
LOC_Os02g01830	Os02g0108000	expressed protein	43.3628	-4.23972	0.92223	-4.59725	4.28103e-06	2.64112e-05	92.6339	40.2585	2.13369	5.49455	57.7308	61.9252
LOC_Os02g01880	Os02g0108700	U5 small nuclear ribonucleoprotein 200 kDa helicase, putative, expressed	98.1977	-3.84042	0.804642	-4.77283	1.81652e-06	1.19746e-05	223.104	66.2318	13.869	5.49455	167.847	112.64
LOC_Os02g01940	Os02g0109400,Os02g0109501	transcription factor jumonji, putative, expressed	417.027	-2.95175	0.502498	-5.87416	4.24999e-09	4.29231e-08	544.061	245.447	45.8743	56.7771	769.21	840.794
LOC_Os02g02000	Os02g0110200	cytochrome P450, putative, expressed	469.475	12.4994	1.48685	8.40665	4.21876e-17	1.19775e-15	0	0	1547.99	1223.45	22.4509	22.955
LOC_Os02g02390	Os02g0115600	S1 RNA binding domain containing protein, expressed	1025.13	3.32502	0.669782	4.96434	6.89367e-07	4.87866e-06	84.8057	381.807	2567.9	2108.08	628.625	379.559
LOC_Os02g02400	Os02g0115700	catalase isozyme A, putative, expressed	2949.89	3.4908	0.920592	3.79191	0.000149493	0.000673884	129.166	1302.56	9360.5	6734.49	133.636	38.9702
LOC_Os02g02410	Os02g0115900	DnaK family protein, putative, expressed	14277.2	-2.93859	0.631525	-4.65317	3.26876e-06	2.06471e-05	10814.7	39232.6	2223.3	4305.9	13578	15508.5
LOC_Os02g02520	Os02g0117100	expressed protein	583.168	4.1185	0.59469	6.92545	4.34589e-12	6.79407e-11	35.227	132.464	1632.27	1280.23	213.818	204.994
LOC_Os02g02540	Os02g0117500	glutamate receptor, putative, expressed	66.4936	3.82775	0.5528	6.9243	4.38151e-12	6.83552e-11	11.7423	11.688	164.294	168.5	22.9854	19.752
LOC_Os02g02550	Os02g0117600	peptidyl-prolyl cis-trans isomerase, FKBP-type, putative, expressed	323.214	2.69097	0.507981	5.29737	1.17482e-07	9.4388e-07	61.321	137.658	738.257	545.792	269.945	186.309
LOC_Os02g02560	Os02g0117700	UTP--glucose-1-phosphate uridylyltransferase, putative, expressed	60.3575	1.96597	0.560669	3.50647	0.000454095	0.00183266	24.7893	45.4532	154.692	119.049	8.01817	10.1429
LOC_Os02g02570	Os02g0117800	autophagy protein 5, putative, expressed	202.128	-1.27897	0.401527	-3.18528	0.00144615	0.00511722	264.855	190.903	81.0802	108.06	304.69	263.182
LOC_Os02g02600	Os02g0118200	serine/threonine-protein kinase Cx32, chloroplast precursor, putative, expressed	1429.46	-2.16636	0.416348	-5.20324	1.95846e-07	1.5203e-06	1954.44	1177.89	294.449	404.765	2752.37	1992.82
LOC_Os02g02730	Os02g0119600	expressed protein	633.853	-4.95416	0.47751	-10.375	3.2232e-25	1.79606e-23	1319.05	719.459	26.6711	40.2934	834.959	862.682
LOC_Os02g02780	Os02g0120100	protein kinase family protein, putative, expressed	2443.01	-6.34285	0.79868	-7.94168	1.99469e-15	4.75682e-14	6914.92	999.97	34.139	64.1031	2990.78	3654.12
LOC_Os02g02830	Os02g0120600	ubiquitin-conjugating enzyme, putative, expressed	808.138	1.24296	0.320867	3.87377	0.000107166	0.000498764	537.537	403.884	1201.27	1025.65	781.504	898.983
LOC_Os02g02840	Os02g0120800	ras-related protein, putative, expressed	89.2903	-1.6915	0.491549	-3.44117	0.000579201	0.00228043	130.47	132.464	39.4733	42.1249	72.6981	118.512
LOC_Os02g02860	Os02g0121000	glutamyl-tRNA synthetase, putative, expressed	1061.64	1.1789	0.29378	4.01286	5.9987e-05	0.000296797	598.858	770.107	1620.54	1478.03	978.217	924.073
LOC_Os02g02910	Os02g0121500	expressed protein	1069.61	3.87457	0.316511	12.2415	1.86516e-34	2.23343e-32	215.276	158.437	2701.25	2780.24	260.858	301.618
LOC_Os02g02990	Os02g0122300	translation initiation factor eIF3 subunit, putative, expressed	376.061	-1.53773	0.315979	-4.86654	1.13569e-06	7.7545e-06	517.967	602.58	174.963	212.456	375.25	373.153
LOC_Os02g03010	Os02g0122500	expressed protein	424.153	4.83411	0.364004	13.2804	3.00827e-40	5.2094e-38	39.1411	41.5572	1272.75	1027.48	79.6472	84.3464
LOC_Os02g03050	Os02g0122900	dimethyladenosine transferase, putative, expressed	206.203	3.70429	0.483658	7.65891	1.87521e-14	3.97878e-13	31.3129	44.1545	620.904	360.809	100.494	79.5418
LOC_Os02g03100	Os02g0123500	oxidoreductase, aldo/keto reductase family protein, putative, expressed	513.706	2.08183	0.303138	6.8676	6.52925e-12	9.89142e-11	237.456	246.746	1110.59	937.737	295.069	254.641
LOC_Os02g03230	Os02g0124800	membrane related protein CP5, putative, expressed	1826.07	3.21001	0.370013	8.6754	4.12098e-18	1.2975e-16	563.631	371.418	4987.5	3663.04	743.017	627.793
LOC_Os02g03250	Os02g0125000	expressed protein	374.007	2.51874	0.339788	7.41268	1.23774e-13	2.37343e-12	122.642	146.749	871.612	670.336	222.905	209.798
LOC_Os02g03330	Os02g0125700	expressed protein	598.098	1.86587	0.420944	4.43259	9.31062e-06	5.3993e-05	240.065	399.988	1418.9	912.096	315.916	301.618
LOC_Os02g03390	Os02g0126200	expressed protein	17.3269	-3.6994	1.05401	-3.50982	0.00044841	0.00181069	37.8364	37.6612	1.06684	5.49455	11.2254	10.6768
LOC_Os02g03530	Os02g0127600	PPR repeat domain containing protein, putative, expressed	117.423	-1.55888	0.475795	-3.27638	0.00105147	0.00387091	114.814	140.256	45.8743	40.2934	221.302	142.001
LOC_Os02g03560	Os02g0127900	expressed protein	974.4	-3.59688	0.685769	-5.24504	1.5625e-07	1.23248e-06	1834.41	405.183	86.4144	98.902	2109.85	1311.64
LOC_Os02g03570	Os02g0128000	hsp20/alpha crystallin family protein, putative, expressed	40.9537	4.47423	0.829892	5.39134	6.99344e-08	5.86465e-07	2.6094	7.79198	124.821	106.228	1.06909	3.20303
LOC_Os02g03580	Os02g0128200	transcription factor, putative, expressed	246.601	2.11799	0.443384	4.77689	1.78029e-06	1.17404e-05	75.6727	138.957	531.289	399.271	179.072	155.347
LOC_Os02g03590	Os02g0128300	expressed protein	224.776	1.00328	0.324201	3.09463	0.00197058	0.00676659	164.392	158.437	345.658	300.369	183.883	195.918
LOC_Os02g03670	Os02g0129300	expressed protein	679.641	5.36632	0.62208	8.62641	6.33074e-18	1.96035e-16	18.2658	67.5305	2092.08	1446.9	284.378	168.693
LOC_Os02g03690	Os02g0129600	beta-amylase, putative, expressed	104.667	1.43884	0.428826	3.35531	0.000792756	0.00301309	61.321	49.3492	142.957	157.511	94.6144	122.249
LOC_Os02g03700	Os02g0129700	expressed protein	561.169	-1.37128	0.344804	-3.97697	6.97984e-05	0.000340636	584.507	670.11	284.848	197.804	759.054	870.689
LOC_Os02g03710	Os02g0129800	UP-9A, putative, expressed	409.707	-3.08688	0.921557	-3.34963	0.000809197	0.00306884	1367.33	135.061	130.155	45.7879	381.665	398.243
LOC_Os02g03720	Os02g0129900	expressed protein	250.267	2.45966	0.499089	4.92831	8.29455e-07	5.79717e-06	114.814	74.0238	684.914	351.651	156.087	120.113
LOC_Os02g03760	Os02g0130300	expressed protein	549.965	-1.47748	0.392378	-3.76546	0.000166244	0.00074241	855.885	564.918	213.369	298.537	748.363	618.718
LOC_Os02g03840	Os02g0131100	expressed protein	4364.1	1.6646	0.550014	3.02647	0.00247425	0.00826905	3439.2	1094.77	7988.53	6384.67	3748.23	3529.2
LOC_Os02g03850	Os02g0131200	glycosyltransferase, putative, expressed	771.438	-1.07953	0.35362	-3.05279	0.00226727	0.0076707	797.173	1079.19	368.061	521.983	955.231	906.99
LOC_Os02g03930	Os02g0132100	expressed protein	63.2526	-1.96752	0.55227	-3.5626	0.0003672	0.00151956	79.5868	105.192	23.4706	23.8097	88.7344	58.7222
LOC_Os02g03950	Os02g0132300	zinc finger, C3HC4 type family protein, expressed	429.405	-1.69436	0.313051	-5.41241	6.21838e-08	5.26469e-07	538.842	551.932	156.826	181.32	622.745	524.763
LOC_Os02g04100	Os02g0133800	peptidase, T1 family, putative, expressed	1717.98	-1.46955	0.379842	-3.86883	0.000109357	0.000507701	1653.06	1511.64	551.559	591.58	3810.23	2189.8
LOC_Os02g04120	Os02g0134000	cytidylyltransferase domain containing protein, expressed	324.574	-2.35282	0.412669	-5.70148	1.18774e-08	1.12488e-07	789.345	468.817	135.489	109.891	214.887	229.016
LOC_Os02g04170	Os02g0134400	L-aspartate oxidase 1, putative, expressed	772.931	-4.19731	0.39801	-10.5457	5.31555e-26	3.24292e-24	1992.28	1384.37	72.5454	113.554	566.083	508.747
LOC_Os02g04230	Os02g0135200	CGMC_MAPKCMGC_2.7 - CGMC includes CDA, MAPK, GSK3, and CLKC kinases, expressed	396.08	-1.89507	0.380891	-4.97537	6.51233e-07	4.62624e-06	690.188	667.513	138.69	228.94	302.018	349.13
LOC_Os02g04240	Os02g0135300	wee1-like protein kinase, putative, expressed	31.0283	-3.9227	1.13948	-3.44255	0.000576251	0.00226992	86.1104	40.2585	7.46791	0	12.8291	39.504
LOC_Os02g04250	Os02g0135500	glycosyltransferase, putative, expressed	1775.84	-2.86664	0.350097	-8.18815	2.65275e-16	6.89453e-15	3175.65	2132.4	407.535	318.684	2327.41	2293.37
LOC_Os02g04320	Os02g0135800	WD domain, G-beta repeat domain containing protein, expressed	476.9	-1.1321	0.351696	-3.21896	0.00128657	0.00462083	519.272	759.718	292.315	291.211	458.639	540.244
LOC_Os02g04330	Os02g0135900	5-AMP-activated protein kinase beta-1 subunit-related, putative, expressed	105.427	3.08603	0.430242	7.17277	7.34955e-13	1.28557e-11	30.0082	31.1679	245.374	274.728	25.1236	26.1581
LOC_Os02g04440	Os02g0136933,Os02g0137000	transducin family protein, putative, expressed	603.91	-1.16619	0.283326	-4.11608	3.85379e-05	0.000197488	738.462	862.312	364.861	347.988	656.955	652.884
LOC_Os02g04450	Os02g0137100	plant-specific domain TIGR01589 family protein, putative, expressed	952.429	-1.09932	0.335793	-3.27381	0.00106107	0.00389924	1332.1	890.883	517.42	520.151	1185.09	1268.93
LOC_Os02g04460	Os02g0137200	ribosomal protein L3, putative, expressed	938.831	3.64374	0.618561	5.89068	3.84614e-09	3.909e-08	73.0633	271.421	2638.31	1666.68	543.632	439.882
LOC_Os02g04510	Os02g0137700	UOS1, putative, expressed	251.043	5.46507	0.658951	8.29359	1.09878e-16	3.00921e-15	9.13292	23.3759	480.08	957.884	11.76	24.0227
LOC_Os02g04640	Os02g0139000	Myb-like DNA-binding domain containing protein, putative, expressed	354.821	2.1314	0.435537	4.89372	9.89467e-07	6.82573e-06	193.096	99.997	682.781	600.738	246.425	305.889
LOC_Os02g04650	Os02g0139100	activator of 90 kDa heat shock protein ATPase homolog, putative, expressed	501.666	-1.32712	0.335904	-3.95091	7.78557e-05	0.00037571	593.64	701.278	275.246	239.929	683.683	516.221
LOC_Os02g04680	Os02g0139400	OsSPL3 - SBP-box gene family member, expressed	472.545	2.71717	0.849711	3.19776	0.00138499	0.00493257	26.094	277.914	1015.64	983.525	299.345	232.753
LOC_Os02g04750	Os02g0140400	cycloartenol synthase, putative, expressed	204.273	7.41599	0.740098	10.0203	1.24156e-23	6.19733e-22	2.6094	3.89599	565.428	545.792	59.3345	48.5792
LOC_Os02g04760	Os02g0140500	cycloartenol synthase, putative, expressed	82.7614	7.42505	1.11305	6.67093	2.5419e-11	3.55203e-10	2.6094	0	224.037	223.445	24.5891	21.8873
LOC_Os02g04840	Os02g0141300	GHMP kinases ATP-binding protein, putative, expressed	479.674	2.55177	0.292203	8.73286	2.48302e-18	7.974e-17	189.182	180.514	1092.45	1075.1	159.294	181.505
LOC_Os02g05030	Os02g0143100	sucrose-phosphatase, putative, expressed	241.16	2.53254	0.444205	5.70129	1.18901e-08	1.1252e-07	83.501	93.5037	541.957	481.689	159.829	86.4817
LOC_Os02g05199	Os02g0145000	expressed protein	58.8276	2.20048	0.57313	3.83941	0.000123329	0.000565801	16.9611	32.4666	125.888	100.733	33.1418	43.7747
LOC_Os02g05320	Os02g0146500	phosphatidate cytidylyltransferase family protein, putative, expressed	999.527	-1.35958	0.378302	-3.5939	0.000325764	0.00136388	1175.54	683.097	372.329	351.651	1706.27	1708.28
LOC_Os02g05330	Os02g0146600	DEAD-box ATP-dependent RNA helicase, putative, expressed	3062.81	-1.93501	0.322626	-5.99769	2.00149e-09	2.12938e-08	4767.38	3432.37	977.23	1168.51	4283.84	3747.54
LOC_Os02g05340	Os02g0146700	proteasome/cyclosome repeat containing protein, expressed	5308.6	-1.31002	0.36994	-3.54116	0.000398376	0.00163445	5097.47	4541.42	1984.33	1902.95	11593.2	6732.23
LOC_Os02g05470	Os02g0148000	CCT motif family protein, expressed	1113.51	9.98301	0.733443	13.6112	3.43728e-42	6.90893e-40	1.3047	5.19465	3317.89	3267.43	51.8508	37.3686
LOC_Os02g05530	Os02g0149050	expressed protein	108.786	2.11112	0.511808	4.12482	3.7102e-05	0.000190694	53.4928	36.3626	240.04	146.521	102.098	74.2034
LOC_Os02g05686	Os02g0150600	expressed protein	37.8442	2.15915	0.699029	3.08878	0.00200978	0.0068802	10.4376	16.8826	73.6123	47.6195	29.4	49.1131
LOC_Os02g05730	Os02g0151100	protein kinase domain containing protein, expressed	154.963	-2.02978	0.492032	-4.1253	3.70252e-05	0.000190387	289.644	181.813	43.7406	73.2607	149.673	191.648
LOC_Os02g05744	Os02g0151300	endoglucanase, putative, expressed	56.8839	-4.66328	0.843722	-5.52703	3.257e-08	2.88668e-07	170.916	71.4265	4.26738	5.49455	36.349	52.8499
LOC_Os02g05840	Os02g0152500	VIL2 protein, putative, expressed	1338.27	-1.15034	0.279683	-4.11301	3.90537e-05	0.000199904	2040.55	1649.3	807.602	855.319	1364.69	1312.17
LOC_Os02g05880	Os02g0152700	RNA polymerase Rpb1, domain 2 family protein, expressed	642.159	1.10085	0.346401	3.17796	0.00148318	0.00523542	349.66	531.153	897.216	992.683	520.112	562.131
LOC_Os02g05890	Os02g0152900	EMB1303, putative, expressed	214.012	4.32682	0.91691	4.71892	2.37102e-06	1.53557e-05	3.91411	49.3492	596.366	472.532	118.669	43.2409
LOC_Os02g05930	Os02g0153400	phytosulfokine receptor precursor, putative, expressed	215.86	1.27185	0.335593	3.78986	0.000150731	0.000678789	122.642	151.944	340.323	322.347	177.469	180.437
LOC_Os02g05940	Os02g0153500	phytosulfokine receptor precursor, putative, expressed	21.0904	-2.96151	0.961751	-3.07929	0.00207496	0.00707856	37.8364	24.6746	4.26738	3.66304	36.349	19.752
LOC_Os02g05960	Os02g0153900	phytosulfokine receptor precursor, putative, expressed	221.984	-1.93697	0.421551	-4.59486	4.33038e-06	2.66718e-05	433.161	258.434	87.4813	93.4074	241.08	218.34
LOC_Os02g06090	Os02g0155400	phytosulfokine receptor precursor, putative, expressed	63.4071	-3.03544	0.814962	-3.72464	0.000195596	0.000859675	50.8834	40.2585	4.26738	7.32607	84.4581	193.249
LOC_Os02g06290	Os02g0157600	rhodanese-like domain containing protein, putative, expressed	548.442	2.73621	0.475362	5.75606	8.61008e-09	8.32604e-08	117.423	261.031	1471.18	1049.46	192.436	199.121
LOC_Os02g06300	Os02g0157700	GTP-binding protein lepA, putative, expressed	1478.71	3.47389	0.365317	9.50924	1.92068e-21	8.00709e-20	242.675	389.599	3842.77	3181.35	652.679	563.199
LOC_Os02g06330	None	AP2 domain containing protein, expressed	82.6877	2.13674	0.498629	4.28523	1.82553e-05	0.000100259	28.7035	45.4532	182.43	142.858	42.229	54.4515
LOC_Os02g06380	Os02g0158500	plant-specific domain TIGR01627 family protein, expressed	17.3531	3.28676	1.01598	3.23508	0.00121611	0.00439367	2.6094	6.49331	50.1417	38.4619	4.8109	1.60151
LOC_Os02g06390	Os02g0158600	expressed protein	128.238	1.18086	0.387821	3.04486	0.0023279	0.00783931	80.8915	110.386	212.302	221.614	72.6981	71.5343
LOC_Os02g06430	Os02g0159200	DUF292 domain containing protein, expressed	123.579	2.79028	0.530063	5.26405	1.40916e-07	1.11858e-06	33.9223	37.6612	228.305	267.402	117.065	57.1206
LOC_Os02g06470	Os02g0159800	OsFBX38 - F-box domain containing protein, expressed	206.98	-2.22962	0.512163	-4.35334	1.34079e-05	7.53841e-05	387.497	210.383	65.0775	62.2716	324.469	192.182
LOC_Os02g06480	Os02g0159700,Os02g0159850	SCO1 protein homolog, mitochondrial precursor, putative, expressed	870.62	-2.36242	0.457962	-5.15854	2.48879e-07	1.89667e-06	1166.4	714.265	163.227	203.298	1900.84	1075.68
LOC_Os02g06580	Os02g0161100	formin, putative, expressed	45.5496	-2.68612	0.72503	-3.70484	0.000211522	0.000921576	139.603	79.2184	9.6016	25.6412	11.2254	8.00757
LOC_Os02g06605	Os02g0161601	expressed protein	20.6882	3.58176	0.972465	3.68317	0.000230349	0.00099532	6.52351	1.29866	51.2086	42.1249	13.8982	9.07524
LOC_Os02g06630	Os02g0161800	peroxidase precursor, putative, expressed	53.9953	2.73206	0.613369	4.45419	8.42107e-06	4.92147e-05	23.4846	15.584	136.556	122.712	8.55272	17.0828
LOC_Os02g06650	Os02g0162000	COX VIIa, putative, expressed	466.999	-1.13601	0.305945	-3.7131	0.000204733	0.000895117	624.952	696.083	281.647	320.516	476.814	401.98
LOC_Os02g06890	Os02g0164800	OTU-like cysteine protease family protein, putative, expressed	340.465	-1.1456	0.313049	-3.65949	0.000252713	0.0010824	516.662	463.623	202.701	241.76	296.138	321.904
LOC_Os02g06910	Os02g0164900	auxin response factor 6, putative, expressed	1288.98	-1.4966	0.466236	-3.20996	0.00132754	0.00474904	2314.54	1024.64	548.358	635.537	1446.48	1764.33
LOC_Os02g07010	Os02g0166600	expressed protein	375.18	-1.4752	0.349158	-4.22501	2.38925e-05	0.000128003	491.873	415.572	188.832	135.532	534.01	485.259
LOC_Os02g07170	Os02g0168200	MYB family transcription factor, putative, expressed	13.2742	-6.98653	2.09807	-3.32998	0.00086851	0.00326736	61.321	3.89599	0	0	11.2254	3.20303
LOC_Os02g07200	Os02g0168500	protein-O-fucosyltransferase 1, putative, expressed	354.199	-1.25571	0.385167	-3.26017	0.00111347	0.00406988	559.717	362.327	178.163	208.793	370.974	445.221
LOC_Os02g07230	Os02g0168800	porphobilinogen deaminase, chloroplast precursor, putative, expressed	973.475	1.10561	0.337487	3.276	0.00105288	0.00387433	572.764	744.134	1642.94	1188.66	876.119	816.238
LOC_Os02g07250	Os02g0169000	peptidase, cysteine peptidase active site, putative, expressed	312.403	1.20584	0.313697	3.84396	0.000121063	0.0005564	215.276	188.306	499.283	430.407	276.894	264.25
LOC_Os02g07260	Os02g0169300	phosphoglycerate kinase protein, putative, expressed	20809.2	-3.40705	0.55603	-6.12745	8.93013e-10	9.9621e-09	47179.3	15964.5	2579.63	3373.66	33342.8	22415.3
LOC_Os02g07350	Os02g0169900	inositol-1-monophosphatase, putative, expressed	507.69	2.23126	0.382057	5.84013	5.21609e-09	5.20961e-08	138.298	231.162	946.291	787.553	464.519	478.319
LOC_Os02g07360	Os02g0170000	pentatricopeptide containing protein, putative, expressed	801.655	4.35131	0.706109	6.16238	7.1661e-10	8.11077e-09	30.0082	162.333	2313.99	1611.74	415.876	275.994
LOC_Os02g07670	Os02g0173000	URED, putative, expressed	105.595	-2.36627	0.465345	-5.08497	3.67682e-07	2.72996e-06	121.337	107.789	22.4037	21.9782	192.436	167.625
LOC_Os02g07690	Os02g0173200	VQ domain containing protein, putative, expressed	1601.26	-2.14605	0.455627	-4.7101	2.47598e-06	1.59941e-05	3000.82	1492.16	413.936	602.569	2253.64	1844.41
LOC_Os02g07730	Os02g0173600	haloacid dehalogenase-like hydrolase domain-containing protein 3, putative, expressed	245.062	-3.33505	0.666099	-5.00684	5.53311e-07	3.97833e-06	722.805	193.501	50.1417	40.2934	196.712	266.919
LOC_Os02g07750	Os02g0173800	cell cycle control protein, putative, expressed	1383.2	-2.17806	0.305826	-7.12191	1.06439e-12	1.82078e-11	2464.58	1864.88	476.88	479.858	1610.05	1402.93
LOC_Os02g07760	Os02g0173900	aldehyde dehydrogenase, putative, expressed	739.583	1.0817	0.311486	3.47271	0.000515224	0.00204961	467.083	593.489	1067.91	1177.67	513.697	617.65
LOC_Os02g07800	Os02g0174300	transcription factor, putative, expressed	31.9656	2.79541	0.713244	3.91929	8.88114e-05	0.000422065	7.82821	10.3893	77.8797	47.6195	24.0545	24.0227
LOC_Os02g07820	Os02g0174800	DUF581 domain containing protein, expressed	87.4568	2.53322	0.47649	5.31642	1.05827e-07	8.57895e-07	27.3987	40.2585	178.163	214.288	28.8654	35.7671
LOC_Os02g07830	Os02g0175000	OsHKT1;3 - Na+ transporter, expressed	35.3183	3.86772	0.899972	4.29761	1.72653e-05	9.52872e-05	2.6094	10.3893	76.8128	113.554	2.13818	6.40605
LOC_Os02g07880	Os02g0175500	DNA binding protein, putative, expressed	558.806	-1.65162	0.289837	-5.69844	1.20905e-08	1.14266e-07	716.282	685.694	205.901	241.76	740.879	762.32
LOC_Os02g07960	Os02g0176100	STRUBBELIG-RECEPTOR FAMILY 3 precursor, putative, expressed	315.875	2.56527	0.371717	6.90113	5.15918e-12	7.93872e-11	131.775	99.997	593.166	780.227	158.225	131.858
LOC_Os02g07980	Os02g0176400	expressed protein	461.586	-1.33622	0.415262	-3.21777	0.00129194	0.00463787	854.58	467.519	258.176	265.57	501.938	421.732
LOC_Os02g08100	Os02g0177600	AMP-binding domain containing protein, expressed	3207.12	-2.88217	0.31308	-9.20586	3.38952e-20	1.26124e-18	6433.49	6393.32	711.585	1031.14	2383.53	2289.63
LOC_Os02g08110	Os02g0177700	membrane associated DUF588 domain containing protein, putative, expressed	32.5388	5.12479	1.04527	4.90282	9.44683e-07	6.54159e-06	0	5.19465	91.7487	89.7444	2.67272	5.87222
LOC_Os02g08130	Os02g0177900	FGGY family of carbohydrate kinases, putative, expressed	1289.86	1.34261	0.313913	4.27702	1.8941e-05	0.000103696	674.531	915.557	2107.02	1924.93	1140.72	976.389
LOC_Os02g08140	Os02g0178000	CAMK_KIN1/SNF1/Nim1_like.14 - CAMK includes calcium/calmodulin depedent protein kinases, expressed	355.64	2.01071	0.315005	6.3831	1.73535e-10	2.16075e-09	180.049	179.215	795.866	650.189	157.691	170.828
LOC_Os02g08150	Os02g0178100	CCT/B-box zinc finger protein, putative, expressed	335.028	3.81013	0.490865	7.76206	8.35597e-15	1.84784e-13	62.6257	62.3358	690.249	1064.11	43.8327	87.0156
LOC_Os02g08180	Os02g0178400	protein transport protein SEC61 subunit gamma, putative, expressed	1038.01	-1.4837	0.271695	-5.46091	4.73697e-08	4.11098e-07	1341.23	1349.31	452.342	510.993	1217.69	1356.48
LOC_Os02g08230	Os02g0178800	WAX2, putative, expressed	165.385	-2.64112	0.442508	-5.96853	2.39401e-09	2.51488e-08	242.675	189.605	40.5401	27.4728	268.341	223.678
LOC_Os02g08260	Os02g0179100	HD domain containing protein 2, putative, expressed	221.732	2.64137	0.531128	4.97313	6.58798e-07	4.67555e-06	44.3599	119.477	513.152	509.162	79.6472	64.5944
LOC_Os02g08270	Os02g0179200	class I glutamine amidotransferase, putative, expressed	911.954	-3.68012	0.678212	-5.4262	5.75668e-08	4.90516e-07	387.497	1044.12	25.6043	87.9129	1771.48	2155.1
LOC_Os02g08364	Os02g0180000	protein phosphatase 2C, putative, expressed	2313.2	-3.18428	0.49594	-6.4207	1.35649e-10	1.71263e-09	5079.21	1975.27	402.2	373.63	2824	3224.91
LOC_Os02g08490	Os02g0181900	chaperone protein clpB 1, putative, expressed	1205.26	-2.56526	0.486236	-5.27575	1.32217e-07	1.05287e-06	1332.1	972.698	200.567	188.646	3157.56	1379.97
LOC_Os02g08540	Os02g0182700	expressed protein	534.612	-1.93384	0.47694	-4.05468	5.02029e-05	0.000251483	794.564	355.834	157.893	142.858	954.162	802.358
LOC_Os02g09050	Os02g0182850	expressed protein	324.959	-1.54839	0.454558	-3.40636	0.000658357	0.00255357	709.758	512.972	230.438	186.815	107.978	201.791
LOC_Os02g09120	Os02g0183900	isoleucyl-tRNA synthetase, cytoplasmic, putative, expressed	41.9145	-3.54817	1.08493	-3.2704	0.00107396	0.00393862	62.6257	16.8826	3.20053	3.66304	120.273	44.8424
LOC_Os02g09150	Os02g0184200	inorganic H+ pyrophosphatase, putative, expressed	3834.49	4.87086	0.555864	8.76269	1.90653e-18	6.1844e-17	169.611	542.841	11710.8	9135.61	668.181	779.937
LOC_Os02g09340	Os02g0186400	expressed protein	356.25	2.25411	0.737292	3.05728	0.00223359	0.00756585	40.4458	255.837	739.323	673.999	220.232	207.663
LOC_Os02g09400	Os02g0186900	cytochrome P450, putative, expressed	113.789	-1.84228	0.476617	-3.86532	0.000110944	0.000514431	195.705	124.672	37.3396	53.114	135.24	136.662
LOC_Os02g09440	Os02g0187300	expressed protein	45.643	3.14822	0.775368	4.06028	4.90131e-05	0.000246181	3.91411	18.1813	107.751	87.9129	34.2109	21.8873
LOC_Os02g09460	Os02g0187500	GA16396-PA, putative, expressed	250.772	2.33571	0.500919	4.66286	3.11846e-06	1.97754e-05	60.0163	128.568	540.89	410.26	214.887	150.008
LOC_Os02g09490	Os02g0187800	dehydrogenase, putative, expressed	169.617	-3.94684	0.549146	-7.18722	6.61233e-13	1.16385e-11	245.284	516.868	22.4037	27.4728	109.047	96.6246
LOC_Os02g09590	Os02g0189000	ribosome, putative, expressed	603.075	4.61389	0.498283	9.25959	2.05224e-20	7.77778e-19	39.1411	81.8158	1710.15	1250.93	331.418	204.994
LOC_Os02g09630	Os02g0189400	GA20292-PA, putative, expressed	273.21	-3.44368	0.547273	-6.29243	3.12534e-10	3.74922e-09	597.554	345.444	60.8102	23.8097	299.88	311.761
LOC_Os02g09690	Os02g0189900	expressed protein	281.063	1.10805	0.369554	2.99834	0.00271454	0.00897748	234.846	163.632	426.738	432.238	188.694	240.227
LOC_Os02g09720	Os02g0190300	multidrug resistance protein, putative, expressed	1019.75	-3.03271	0.682389	-4.44425	8.81985e-06	5.13586e-05	3540.96	776.6	200.567	327.842	709.875	562.665
LOC_Os02g09750	Os02g0190600	lycopene beta cyclase, chloroplast precursor, putative, expressed	316.05	4.21775	0.571044	7.38604	1.51272e-13	2.87864e-12	31.3129	58.4398	987.898	681.325	95.6835	41.6393
LOC_Os02g09810	Os02g0191300	amino acid transporter, putative, expressed	7952.96	-5.22708	0.73672	-7.09507	1.29282e-12	2.18499e-11	18598.5	3080.43	218.703	360.809	12956.8	12502.5
LOC_Os02g09840	Os02g0191700	serine/threonine-protein phosphatase 2A regulatory subunit B subunitbeta, putative, expressed	309.561	-1.6323	0.347015	-4.70384	2.55315e-06	1.64501e-05	403.153	480.505	123.754	163.005	325.538	361.408
LOC_Os02g09940	Os02g0192700	peroxiredoxin, putative, expressed	191.744	5.04878	0.621838	8.11912	4.69563e-16	1.18507e-14	22.1799	10.3893	693.449	382.787	14.4327	27.2257
LOC_Os02g10040	Os02g0193800	guanine nucleotide-exchange protein like, putative, expressed	204.807	-1.31114	0.338834	-3.86957	0.000109027	0.000506483	275.292	238.954	104.551	102.565	252.84	254.641
LOC_Os02g10070	Os02g0194100	citrate synthase, putative, expressed	1099.75	-1.35155	0.374145	-3.61238	0.000303404	0.00127955	1225.12	1418.14	461.944	575.097	1795.54	1122.66
LOC_Os02g10120	Os02g0194700	lipoxygenase, putative, expressed	2943.3	8.57966	0.548232	15.6497	3.33929e-55	1.41838e-52	13.047	32.4666	8653.18	8765.64	64.6799	130.79
LOC_Os02g10190	Os02g0195500	DUF1680 domain containing protein, putative, expressed	308.676	2.6171	0.534106	4.89996	9.58554e-07	6.63356e-06	95.2433	136.36	819.337	600.738	141.654	58.7222
LOC_Os02g10200	Os02g0195600	zinc finger A20 and AN1 domain-containing stress-associated protein, putative, expressed	2715.81	-1.53664	0.362868	-4.2347	2.28855e-05	0.000122959	2938.19	2588.23	921.754	983.525	5525.05	3338.09
LOC_Os02g10290	Os02g0196600	copper-transporting ATPase, putative, expressed	3107.21	-1.77808	0.449479	-3.95586	7.62591e-05	0.000368717	2104.48	1005.17	384.064	523.814	6994.52	7631.21
LOC_Os02g10350	Os02g0197200	MLO domain containing protein, putative, expressed	1925.06	4.78073	0.303865	15.7331	8.97359e-56	3.96105e-53	180.049	166.229	5048.31	4468.9	746.224	940.622
LOC_Os02g10390	Os02g0197600	chlorophyll A-B binding protein, putative, expressed	12744.2	10.92	0.632534	17.2639	8.79639e-67	5.50068e-64	7.82821	31.1679	45939.4	29646.8	548.977	290.942
LOC_Os02g10400	Os02g0197700	expressed protein	39.0054	7.43054	1.56483	4.74846	2.04974e-06	1.34178e-05	0	1.29866	121.62	102.565	5.34545	3.20303
LOC_Os02g10450	Os02g0198000	expressed protein	10.5096	6.62103	1.87271	3.53553	0.000406962	0.00166181	0	0	37.3396	9.15759	8.55272	8.00757
LOC_Os02g10500	Os02g0198500	expressed protein	329.114	-3.77352	0.716915	-5.26355	1.41297e-07	1.12082e-06	1011.14	211.682	52.2754	36.6304	345.85	317.1
LOC_Os02g10510	Os02g0198600	Ubiquitin family domain containing protein, expressed	1398.41	-1.62579	0.465108	-3.49551	0.000473155	0.00189835	2112.31	1114.25	474.746	571.434	2578.11	1539.59
LOC_Os02g10520	Os02g0198700	OsSub12 - Putative Subtilisin homologue, expressed	447.411	-3.93298	0.592561	-6.63726	3.19572e-11	4.40012e-10	803.697	274.018	37.3396	32.9673	853.668	682.779
LOC_Os02g10540	Os02g0198900	ribosomal protein L7/L12 C-terminal domain containing protein, expressed	154.739	-1.20031	0.369546	-3.24807	0.0011619	0.00422563	198.315	225.967	83.2139	102.565	153.949	164.422
LOC_Os02g10550	Os02g0199000	expressed protein	144.938	-1.47127	0.385709	-3.81446	0.00013648	0.000619816	168.307	149.346	60.8102	53.114	228.251	209.798
LOC_Os02g10600	Os02g0199500,Os02g0199666	OsFBA1 - F-box and FBA domain containing protein, expressed	1210.55	2.55196	0.402492	6.3404	2.29168e-10	2.79926e-09	335.309	422.065	2845.28	1593.42	975.01	1092.23
LOC_Os02g10630	Os02g0199800	GRAM and C2 domains containing protein, putative, expressed	20.9984	4.81912	1.14153	4.22165	2.42523e-05	0.000129745	1.3047	2.59733	64.0107	45.7879	8.55272	3.73686
LOC_Os02g10650	Os02g0200000	CRAL/TRIO domain containing protein, expressed	328.577	-1.73882	0.360979	-4.81696	1.45761e-06	9.78343e-06	383.582	459.727	104.551	150.184	450.087	423.333
LOC_Os02g10710	Os02g0201000	hsp20/alpha crystallin family protein, putative, expressed	24.7095	2.95568	0.874318	3.38055	0.000723403	0.00277858	2.6094	6.49331	34.139	36.6304	40.6254	27.7596
LOC_Os02g10880	Os02g0203300	UDP-glucoronosyl and UDP-glucosyl transferase domain containing protein, expressed	587.587	-1.71577	0.469205	-3.65677	0.000255413	0.00109333	751.509	357.132	146.158	192.309	944.541	1133.87
LOC_Os02g11020	Os02g0204700	cytochrome P450 72A1, putative, expressed	38.1389	-6.62952	1.62205	-4.08713	4.36748e-05	0.000221393	108.29	25.9733	1.06684	0	61.4726	32.0303
LOC_Os02g11050	Os02g0205300	26S protease regulatory subunit, putative, expressed	3357.57	-1.81199	0.370043	-4.89672	9.745e-07	6.73356e-06	5835.93	4111.57	1261.01	1573.27	4349.06	3014.58
LOC_Os02g11070	Os02g0205500	3-ketoacyl-CoA synthase, putative, expressed	1259.95	1.45687	0.416511	3.49779	0.000469129	0.00188388	816.744	666.214	1613.07	2459.73	756.381	1247.58
LOC_Os02g11110	Os02g0206100	flavonol-3-O-glycoside-7-O-glucosyltransferase 1, putative, expressed	759.952	2.21136	0.598631	3.69403	0.000220727	0.000957787	118.728	440.247	1425.3	1163.01	718.963	693.455
LOC_Os02g11640	Os02g0206700	UDP-glucoronosyl and UDP-glucosyl transferase, putative, expressed	97.8385	5.09712	0.816042	6.24615	4.20681e-10	4.94794e-09	5.21881	10.3893	209.102	326.01	7.48363	28.8272
LOC_Os02g11700	Os02g0207400	cytokinin-O-glucosyltransferase 3, putative, expressed	33.3021	8.54898	1.63255	5.23659	1.63571e-07	1.28662e-06	0	0	84.2807	95.2389	5.34545	14.9475
LOC_Os02g11720	Os02g0207900	lipase, putative, expressed	173.597	1.37746	0.352201	3.91101	9.19093e-05	0.000434758	113.509	131.165	332.856	302.2	74.8363	87.0156
LOC_Os02g11760	Os02g0208300	pleiotropic drug resistance protein, putative, expressed	877.017	-3.7919	0.678236	-5.59083	2.25991e-08	2.04976e-07	3094.75	710.369	119.487	155.679	729.654	452.161
LOC_Os02g11790	Os02g0208700	OsFBK4 - F-box domain and kelch repeat containing protein, expressed	417.154	-7.59517	1.85357	-4.09759	4.17474e-05	0.000212581	1974.01	168.826	10.6684	0	215.422	133.993
LOC_Os02g11820	Os02g0208900	GTPase-activating protein, putative, expressed	1302.43	-1.44705	0.272204	-5.31605	1.06044e-07	8.59349e-07	1397.34	1663.59	556.893	565.939	1783.78	1847.08
LOC_Os02g11830	Os02g0209000	coatomer subunit beta, putative, expressed	853.421	-1.90467	0.352266	-5.40689	6.41276e-08	5.41907e-07	996.793	1344.12	259.243	368.135	1062.14	1090.1
LOC_Os02g11840	Os02g0209100	coatomer subunit beta-2, putative, expressed	975.51	-1.51684	0.289599	-5.23771	1.6258e-07	1.2797e-06	1170.32	1420.74	421.404	485.352	1178.67	1176.58
LOC_Os02g11859	Os02g0209300	expressed protein	1474.19	-2.42888	0.485044	-5.00754	5.51289e-07	3.96759e-06	3273.5	1710.34	352.059	575.097	1764.53	1169.64
LOC_Os02g11870	Os02g0209400	expressed protein	77.7138	-3.75201	0.647239	-5.79695	6.75337e-09	6.63895e-08	202.229	99.997	12.8021	9.15759	72.6981	69.3989
LOC_Os02g11960	Os02g0211000	ABC transporter, ATP-binding protein, putative, expressed	47.2682	2.19961	0.716606	3.06949	0.00214426	0.00729075	11.7423	37.6612	104.551	122.712	2.67272	4.2707
LOC_Os02g12010	Os02g0211600	receptor-like protein kinase precursor, putative, expressed	432.012	-3.53698	0.617639	-5.72663	1.02448e-08	9.78079e-08	751.509	890.883	32.0053	111.723	296.138	509.815
LOC_Os02g12030	Os02g0211800	receptor-like protein kinase precursor, putative, expressed	66.5461	-2.73126	0.636441	-4.29146	1.77501e-05	9.77233e-05	100.462	150.645	11.7353	27.4728	44.3672	64.5944
LOC_Os02g12350	Os02g0214900	histone deacetylase, putative, expressed	402.638	-5.78164	0.89014	-6.4952	8.29241e-11	1.08032e-09	1303.4	202.591	6.40107	21.9782	473.072	408.386
LOC_Os02g12380	Os02g0215200	histone deacetylase, putative, expressed	570.926	-6.78558	0.867652	-7.82062	5.25654e-15	1.1893e-13	1566.95	248.045	7.46791	9.15759	730.723	863.216
LOC_Os02g12580	Os02g0217600	OsPP2Ac-3 - Phosphatase 2A isoform 3 belonging to family 1, expressed	1145.88	-1.17845	0.350614	-3.36109	0.000776361	0.00295577	1861.81	1171.39	651.842	688.651	1227.85	1273.74
LOC_Os02g12650	Os02g0218200	puromycin-sensitive aminopeptidase, putative, expressed	5094.11	-1.37743	0.357559	-3.85232	0.000117005	0.000539427	7068.88	4653.11	1938.46	2575.11	6742.21	7586.9
LOC_Os02g12654	Os02g0218300	expressed protein	151.743	1.46432	0.403583	3.62829	0.000285302	0.00120819	92.6339	85.7117	292.315	197.804	125.083	116.91
LOC_Os02g12680	Os02g0218700	cytochrome P450, putative, expressed	192.719	-5.1638	1.06912	-4.82997	1.36552e-06	9.20099e-06	985.05	53.2452	16.0027	12.8206	32.6072	56.5868
LOC_Os02g12690	Os02g0218800	cytochrome P450, putative, expressed	7.3085	-6.3418	2.01626	-3.14534	0.00165896	0.0057803	33.9223	7.79198	0	0	1.06909	1.06768
LOC_Os02g12750	Os02g0219800	tetraspanin family protein, putative, expressed	48.8553	3.46615	0.652419	5.31277	1.0797e-07	8.74006e-07	7.82821	15.584	137.623	120.88	4.27636	6.93989
LOC_Os02g12760	Os02g0219900	integral membrane protein, putative, expressed	1267.28	1.28459	0.299426	4.29018	1.78531e-05	9.82422e-05	785.431	1011.66	2031.27	2348.01	684.217	743.102
LOC_Os02g12790	Os02g0220400	GATA zinc finger domain containing protein, expressed	168.091	2.08763	0.466793	4.47229	7.73879e-06	4.5499e-05	53.4928	107.789	352.059	333.336	88.1999	73.6696
LOC_Os02g12794	Os02g0220500	elongation factor 1-gamma, putative, expressed	2684.16	-1.02164	0.321792	-3.17484	0.00149921	0.00528339	3032.13	3580.41	1427.44	1831.52	2716.02	3517.46
LOC_Os02g12840	Os02g0221300	DEAD-box ATP-dependent RNA helicase, putative, expressed	23.6893	2.68336	0.820395	3.27081	0.0010724	0.00393419	5.21881	10.3893	49.0749	51.2825	9.08726	17.0828
LOC_Os02g13100	Os02g0224100	protein phosphatase 2C, putative, expressed	2994.54	-3.48697	0.494607	-7.04998	1.78947e-12	2.94909e-11	7362.44	2916.8	424.604	492.678	3701.19	3069.57
LOC_Os02g13110	Os02g0224200	serine/threonine protein phosphatase 2A 55 kDa regulatory subunit B, putative, expressed	819.099	-1.46283	0.367686	-3.97847	6.93612e-05	0.000339046	1379.07	866.208	382.997	432.238	853.668	1000.41
LOC_Os02g13170	Os02g0225000	mitochondrial carrier protein, putative, expressed	438.639	2.61694	0.586038	4.46547	7.98916e-06	4.68486e-05	58.7116	205.189	820.404	798.542	414.272	334.716
LOC_Os02g13290	Os02g0226200	phosphoethanolamine/phosphocholine phosphatase, putative, expressed	22.7616	5.67599	1.44979	3.91504	9.03888e-05	0.000428747	1.3047	1.29866	27.738	106.228	0	0
LOC_Os02g13304	Os02g0226400	expressed protein	106.781	1.7485	0.424252	4.12137	3.76619e-05	0.000193395	58.7116	49.3492	197.366	164.837	94.6144	75.805
LOC_Os02g13350	None	hydrolase, NUDIX family, domain containing protein, expressed	128.282	3.01693	0.581393	5.18915	2.11255e-07	1.63316e-06	43.0552	33.7652	339.257	282.054	19.7782	51.7823
LOC_Os02g13380	Os02g0227200	early nodulin 93 ENOD93 protein, putative, expressed	1917.68	-1.82842	0.523618	-3.4919	0.000479601	0.00192182	2602.88	1246.72	360.594	725.281	3727.38	2843.22
LOC_Os02g13560	Os02g0229400	transporter family protein, putative, expressed	814.826	3.36055	0.57625	5.83176	5.4846e-09	5.456e-08	91.3292	309.082	2268.11	1844.34	206.334	169.76
LOC_Os02g13650	Os02g0230200	expressed protein	76.2841	-1.61429	0.477583	-3.38013	0.000724518	0.00278239	90.0245	125.97	34.139	36.6304	84.9926	85.9479
LOC_Os02g13840	Os02g0232400	citrate synthase, putative, expressed	4187.79	-1.64441	0.458252	-3.58843	0.000332678	0.00138947	7723.84	3542.75	1511.72	2093.42	5223.04	5031.95
LOC_Os02g13950	Os02g0234200	NHL repeat-containing protein, putative, expressed	226.395	-2.60881	0.581349	-4.48751	7.20589e-06	4.25771e-05	499.701	174.021	55.4759	54.9455	264.6	309.626
LOC_Os02g13960	Os02g0234300	spotted leaf 11, putative, expressed	2699.88	-2.88456	0.668249	-4.31659	1.58457e-05	8.79048e-05	8188.31	1749.3	600.634	745.428	2857.68	2057.94
LOC_Os02g13970	Os02g0234500	Complex I intermediate-associated protein 30 domain containing protein, putative, expressed	1648.38	4.63138	0.391527	11.829	2.76363e-32	2.82795e-30	210.057	151.944	4939.49	4031.17	215.956	341.656
LOC_Os02g14110	Os02g0236000	aminotransferase, classes I and II, domain containing protein, expressed	1215.23	-2.46461	0.401965	-6.13141	8.71029e-10	9.74583e-09	2210.17	1196.07	298.717	318.684	1708.94	1558.81
LOC_Os02g14130	Os02g0236200	CGMC_GSK.4 - CGMC includes CDA, MAPK, GSK3, and CLKC kinases, expressed	2391.3	-2.13102	0.466627	-4.56687	4.95065e-06	3.00888e-05	5293.18	2322.01	777.73	961.547	2299.61	2693.75
LOC_Os02g14430	Os02g0240100	peroxidase precursor, putative, expressed	1247.42	-6.9072	0.690724	-9.99995	1.52472e-23	7.57715e-22	576.678	1271.39	10.6684	3.66304	3458.5	2163.64
LOC_Os02g14480	Os02g0241100	receptor-like kinase, putative, expressed	1135.28	-1.97943	0.33651	-5.88224	4.0476e-09	4.10449e-08	1685.68	1329.83	438.473	324.179	1392.49	1641.02
LOC_Os02g14490	Os02g0241200	MYB family transcription factor, putative, expressed	41.4873	3.46565	0.720923	4.80724	1.53029e-06	1.02165e-05	3.91411	12.9866	86.4144	100.733	24.5891	20.2858
LOC_Os02g14630	Os02g0242900	hydroquinone glucosyltransferase, putative, expressed	68.8324	-5.39113	0.785285	-6.86519	6.64015e-12	1.00324e-10	150.041	133.762	3.20053	3.66304	59.869	62.459
LOC_Os02g14770	Os02g0244700	phosphoenolpyruvate carboxylase, putative, expressed	9934.58	-1.37975	0.274191	-5.03206	4.85236e-07	3.52375e-06	13519.3	13751.5	4639.71	5842.54	11407.2	10447.2
LOC_Os02g14840	Os02g0245800	potassium channel KAT1, putative, expressed	75.2103	3.56033	0.526082	6.76764	1.30902e-11	1.91728e-10	18.2658	12.9866	169.628	199.635	23.52	27.2257
LOC_Os02g14990	None	zinc finger, C3HC4 type domain containing protein, expressed	82.6679	2.17489	0.555788	3.91316	9.10955e-05	0.000431372	49.5787	29.8692	173.896	184.983	19.7782	37.9025
LOC_Os02g15020	Os02g0248200	zinc finger, C3HC4 type domain containing protein, expressed	103.274	-7.24198	1.44502	-5.01169	5.39541e-07	3.8905e-06	587.116	19.4799	2.13369	1.83152	5.87999	3.20303
LOC_Os02g15120	Os02g0249300	RING-H2 finger protein, putative, expressed	359.779	-1.4921	0.44611	-3.34469	0.000823738	0.00311821	628.867	372.716	218.703	135.532	377.389	425.469
LOC_Os02g15200	Os02g0250100	expressed protein	7.45594	-5.66178	1.90407	-2.97352	0.00294403	0.00964999	13.047	12.9866	0	0	13.3636	5.33838
LOC_Os02g15230	Os02g0250400	GDSL-like lipase/acylhydrolase, putative, expressed	2151.83	-1.14492	0.35949	-3.18486	0.00144824	0.00512338	3707.96	2219.41	1314.35	1366.31	2183.62	2119.34
LOC_Os02g15280	Os02g0251800	VQ domain containing protein, putative, expressed	263.589	2.304	0.445126	5.17606	2.26625e-07	1.73825e-06	131.775	111.685	706.251	494.51	87.1308	50.1807
LOC_Os02g15350	Os02g0252400	dof zinc finger domain containing protein, putative, expressed	44.5066	-3.18942	0.932241	-3.42124	0.000623365	0.00243168	167.002	72.7251	5.33422	21.9782	0	0
LOC_Os02g15560	None	transposon protein, putative, Mutator sub-class, expressed	453.419	-4.1751	0.765569	-5.45359	4.93641e-08	4.26597e-07	1466.49	238.954	41.6069	53.114	418.014	502.341
LOC_Os02g15640	Os02g0255500	CAPIP1, putative, expressed	443.628	1.48216	0.356195	4.16109	3.16727e-05	0.000165548	203.534	188.306	529.155	565.939	700.788	474.048
LOC_Os02g15660	Os02g0255700	tetratricopeptide repeat, putative, expressed	1896.2	5.29161	0.539737	9.80405	1.08159e-22	4.99976e-21	100.462	151.944	5794.03	4091.61	890.552	348.596
LOC_Os02g15750	Os02g0257300,Os02g0257400	expressed protein	702.372	6.78388	0.732337	9.26334	1.98144e-20	7.54757e-19	3.91411	31.1679	2452.68	1413.93	187.625	124.918
LOC_Os02g15800	Os02g0258000	expressed protein	9.46971	6.76086	1.78434	3.789	0.000151253	0.000680863	0	0	24.5374	27.4728	2.67272	2.13535
LOC_Os02g15860	Os02g0258800	expressed protein	43.7689	6.61629	1.20351	5.4975	3.85218e-08	3.38487e-07	2.6094	0	155.759	98.902	3.20727	2.13535
LOC_Os02g15870	Os02g0258900	molybdenum cofactor biosynthesis protein 1, putative, expressed	297.085	1.95344	0.636425	3.06939	0.00214494	0.0072919	61.321	240.253	683.848	483.521	155.018	158.55
LOC_Os02g15900	Os02g0259600	50S ribosomal protein L21, chloroplast precursor, putative, expressed	886.716	4.00584	0.644446	6.21594	5.10179e-10	5.89587e-09	53.4928	206.487	2491.08	1685	554.323	329.912
LOC_Os02g15980	Os02g0260500	expressed protein	117.938	1.33807	0.387623	3.45199	0.000556471	0.00219892	70.4539	77.9198	181.364	194.141	83.9235	99.8277
LOC_Os02g16040	Os02g0261100	ubiquitin-conjugating enzyme, putative, expressed	661.651	-1.49148	0.470064	-3.17292	0.00150912	0.00531166	1307.31	601.281	343.524	335.168	795.403	587.222
LOC_Os02g16450	Os02g0264300	expressed protein	187.719	1.72625	0.454496	3.79815	0.000145777	0.000658324	71.7586	97.3997	295.516	263.739	146.465	251.438
LOC_Os02g16660	Os02g0266300	cbxX, chromosomal, putative, expressed	198.918	1.87236	0.396276	4.72487	2.30259e-06	1.49685e-05	70.4539	94.8024	286.981	318.684	242.683	179.903
LOC_Os02g16670	Os02g0266500	ATP-binding domain-containing protein, putative, expressed	70.3923	2.03141	0.562077	3.61411	0.000301382	0.00127162	20.8752	46.7519	146.158	130.038	43.2981	35.2333
LOC_Os02g16709	Os02g0267000	peptidase, putative, expressed	146.818	1.82451	0.553227	3.29794	0.000973968	0.00361397	46.9693	103.893	313.652	219.782	120.273	76.3388
LOC_Os02g16995	Os02g0270100	expressed protein	14.9814	6.06116	1.87064	3.24015	0.00119469	0.00432461	0	1.29866	60.8102	25.6412	2.13818	0
LOC_Os02g17292	Os02g0272800	retrotransposon protein, putative, unclassified, expressed	906.648	-1.07411	0.271166	-3.96108	7.4613e-05	0.000361379	866.322	983.088	440.607	437.733	1393.02	1319.11
LOC_Os02g17320	Os02g0273000	uridine/cytidine kinase-like 1, putative, expressed	1135.64	-1.13254	0.335369	-3.37699	0.000732832	0.00281144	1261.65	892.181	441.674	542.129	1753.84	1922.35
LOC_Os02g17350	Os02g0273700	VHS and GAT domain containing protein, expressed	695.04	2.27588	0.305876	7.44055	1.00266e-13	1.94381e-12	233.542	301.29	1237.54	1353.49	545.77	498.604
LOC_Os02g17360	Os02g0273800	PPR repeat domain containing protein, putative, expressed	227.58	3.08011	0.453819	6.7871	1.14412e-11	1.68895e-10	56.1022	66.2318	602.767	430.407	130.963	79.008
LOC_Os02g17390	Os02g0274100	3-hydroxyacyl-CoA dehydrogenase, putative, expressed	9197.2	-2.31535	0.540354	-4.28486	1.82851e-05	0.000100399	20425.1	9452.97	1871.25	4133.74	8705.06	10595.1
LOC_Os02g17534	Os02g0275200	xyloglucan fucosyltransferase, putative, expressed	3497.4	-3.89129	0.390778	-9.9578	2.33168e-23	1.13371e-21	6820.98	4373.9	304.051	452.385	4857.94	4175.15
LOC_Os02g17590	None	expressed protein	16.7277	-4.94083	1.5657	-3.15567	0.00160128	0.00560274	54.7975	22.0773	2.13369	0	3.20727	18.1505
LOC_Os02g17650	Os02g0276500	tocopherol cyclase, chloroplast precursor, putative, expressed	343.758	3.3601	0.391742	8.57735	9.70861e-18	2.94556e-16	104.376	62.3358	901.484	809.531	86.5962	98.2261
LOC_Os02g17680	Os02g0276900	ethylene-responsive protein related, putative, expressed	46.2497	1.99687	0.554971	3.59815	0.000320486	0.00134403	20.8752	28.5706	86.4144	111.723	15.5018	14.4136
LOC_Os02g17760	Os02g0278400	cytochrome P450, putative, expressed	119.875	3.22513	0.49448	6.52226	6.92541e-11	9.11191e-10	20.8752	38.9599	322.187	236.266	50.2472	50.7146
LOC_Os02g17780	Os02g0278700	ent-kaurene synthase, chloroplast precursor, putative, expressed	277.556	-1.94292	0.422376	-4.59998	4.22526e-06	2.61101e-05	623.648	372.716	120.553	139.195	228.785	180.437
LOC_Os02g17920	Os02g0280500	glyoxalase family protein, putative, expressed	448.451	4.76275	0.763485	6.23818	4.42694e-10	5.18249e-09	14.3517	71.4265	1725.09	602.569	155.553	121.715
LOC_Os02g18115	Os02g0282301	expressed protein	52.3331	-1.91746	0.599183	-3.20012	0.0013737	0.00489936	73.0633	115.581	18.1364	32.9673	35.8145	38.4363
LOC_Os02g18410	Os02g0285300	salt stress root protein RS1, putative, expressed	42.0397	-7.53234	1.82025	-4.13809	3.50206e-05	0.000181113	87.4151	7.79198	0	0	62.5417	94.4893
LOC_Os02g18450	Os02g0285800	GTP-binding protein typA/bipA, putative, expressed	1120.85	5.80205	0.426633	13.5996	4.02398e-42	7.94631e-40	49.5787	59.7385	3802.23	2294.89	222.371	296.28
LOC_Os02g18480	Os02g0286200	lipase class 3 family protein, putative, expressed	223.16	-1.07092	0.325893	-3.2861	0.00101586	0.00375027	258.331	287.004	131.222	128.206	272.083	262.114
LOC_Os02g19440	Os02g0296800	sirohydrochlorin ferrochelatase, putative, expressed	88.2214	1.56934	0.474931	3.30436	0.000951934	0.00354028	44.3599	58.4398	160.027	144.69	73.2326	48.5792
LOC_Os02g19770	Os02g0300700	eukaryotic translation initiation factor 1A, putative, expressed	318.514	1.04081	0.334458	3.11192	0.00185872	0.00641084	254.417	227.266	428.872	564.107	207.938	228.483
LOC_Os02g19924	Os02g0302200	aminotransferase, classes I and II, domain containing protein, expressed	160.743	1.63719	0.409352	3.99948	6.34814e-05	0.000312849	104.376	66.2318	282.714	247.255	126.153	137.73
LOC_Os02g19990	Os02g0302900	reticulon domain containing protein, putative, expressed	63.3743	-2.16482	0.611528	-3.54002	0.000400093	0.00163881	74.368	140.256	25.6043	21.9782	46.5054	71.5343
LOC_Os02g20170	Os02g0304900	drought induced 19 protein, putative, expressed	379.442	-1.07966	0.336537	-3.20814	0.00133599	0.00477695	348.356	407.78	166.428	192.309	515.836	645.944
LOC_Os02g20360	Os02g0306401	tyrosine aminotransferase, putative, expressed	1113.28	2.24888	0.747454	3.00872	0.00262347	0.00870828	446.208	551.932	1807.24	2937.75	130.963	805.561
LOC_Os02g20410	Os02g0307000	GTP binding protein, putative, expressed	624.485	1.36631	0.366775	3.72521	0.000195156	0.000857986	311.824	488.297	948.425	1115.39	405.719	477.251
LOC_Os02g20490	Os02g0307800	expressed protein	361.816	3.99984	0.611925	6.53649	6.29794e-11	8.33505e-10	28.7035	79.2184	1144.72	580.591	206.334	131.324
LOC_Os02g20970	Os02g0313700	C2 domain containing protein, putative, expressed	1127.69	-3.57425	0.338898	-10.5467	5.26172e-26	3.2188e-24	1542.16	1746.7	138.69	137.364	1870.91	1330.32
LOC_Os02g21009	Os02g0314300,Os02g0314400	sodium/calcium exchanger protein, putative, expressed	442.605	5.06663	0.446661	11.3433	8.00286e-30	6.90269e-28	46.9693	27.2719	1194.87	1293.05	36.349	57.1206
LOC_Os02g21240	Os02g0317300	OsFBX48 - F-box domain containing protein, expressed	180.224	-1.37933	0.421041	-3.27599	0.00105291	0.00387433	314.433	194.799	100.283	95.2389	174.262	202.325
LOC_Os02g21250	Os02g0317400	clathrin adaptor complex small chain domain containing protein, expressed	269.147	-1.40349	0.381488	-3.67899	0.00023416	0.00101023	309.214	471.415	145.091	150.184	252.84	286.137
LOC_Os02g21269	Os02g0317700	expressed protein	518.811	-1.79061	0.330311	-5.42099	5.92706e-08	5.04266e-07	744.985	599.982	204.834	183.152	762.261	617.65
LOC_Os02g21300	Os02g0318100	transposon protein, putative, unclassified, expressed	2262.85	-7.16041	1.10699	-6.46838	9.906e-11	1.27723e-09	237.456	477.908	4.26738	0	10883.9	1973.6
LOC_Os02g21340	Os02g0318450,Os02g0318500	ABC-2 type transporter family protein, expressed	150.073	3.8315	0.665414	5.75807	8.50791e-09	8.23077e-08	30.0082	9.09064	182.43	375.461	171.589	131.858
LOC_Os02g21460	Os02g0319300	uncharacterized protein yqjG, putative, expressed	218.53	1.50802	0.320012	4.71239	2.44828e-06	1.58287e-05	157.869	148.048	434.206	435.901	70.0254	65.1282
LOC_Os02g21490	Os02g0319800	WD domain, G-beta repeat domain containing protein, expressed	112.353	1.26757	0.396894	3.19372	0.00140451	0.00499262	60.0163	74.0238	154.692	168.5	113.323	103.565
LOC_Os02g21520	Os02g0320300	chalcone isomerase 3, putative, expressed	58.9127	2.42648	0.731378	3.31769	0.000907654	0.00339646	13.047	35.0639	142.957	115.386	33.6763	13.3459
LOC_Os02g21750	Os02g0323000	MDR-like ABC transporter, putative, expressed	32.7736	4.11053	1.32803	3.0952	0.00196681	0.00675468	1.3047	9.09064	73.6123	106.228	0	6.40605
LOC_Os02g21970	Os02g0325100	26S protease regulatory subunit 6B, putative, expressed	2635.56	-1.3199	0.366399	-3.60235	0.000315348	0.00132496	3522.7	2354.48	1132.99	1221.62	4442.07	3139.5
LOC_Os02g22060	Os02g0326000	expressed protein	366.683	1.63824	0.356416	4.59643	4.29793e-06	2.64937e-05	194.401	209.085	731.856	521.983	298.811	243.964
LOC_Os02g22070	Os02g0326200	expressed protein	209.433	2.19334	0.371792	5.89937	3.64882e-09	3.73374e-08	78.2821	98.6984	427.805	380.956	151.276	119.58
LOC_Os02g22090	Os02g0326600	pattern formation protein EMB30, putative, expressed	1012.86	-1.24867	0.267572	-4.66666	3.06141e-06	1.94685e-05	1347.76	1422.04	581.43	584.254	1141.25	1000.41
LOC_Os02g22100	Os02g0326700	OsRhmbd6 - Putative Rhomboid homologue, expressed	1357.29	4.51415	0.521186	8.66129	4.66437e-18	1.46449e-16	104.376	207.786	4256.71	2875.48	461.312	238.092
LOC_Os02g22160	Os02g0327500	DNA binding protein, putative, expressed	581.016	-6.66849	0.520919	-12.8014	1.61017e-37	2.3088e-35	1723.51	1007.76	13.869	12.8206	387.01	341.122
LOC_Os02g22260	Os02g0328300	fruit protein PKIWI502, putative, expressed	476.501	3.75645	0.49017	7.66356	1.80845e-14	3.85164e-13	54.7975	119.477	1419.97	934.074	182.28	148.407
LOC_Os02g22380	Os02g0329800	glycosyltransferase protein, putative, expressed	837.858	-2.75965	0.312304	-8.83641	9.88423e-19	3.28676e-17	1359.5	1089.58	168.561	194.141	1164.77	1050.59
LOC_Os02g22480	Os02g0330200	glycosyltransferase, putative, expressed	196.177	-4.51113	0.717261	-6.28938	3.18736e-10	3.81508e-09	662.789	219.474	13.869	25.6412	86.5962	168.693
LOC_Os02g22650	Os02g0331200	glycosyltransferase, putative, expressed	146.116	-2.86541	0.453161	-6.32316	2.56269e-10	3.11508e-09	243.979	199.994	37.3396	21.9782	190.298	183.106
LOC_Os02g22820	Os02g0332700	expressed protein	174.794	5.04544	0.544887	9.25962	2.05155e-20	7.77778e-19	9.13292	20.7786	585.698	401.102	15.5018	16.549
LOC_Os02g23960	None	expressed protein	12.9799	4.20027	1.35637	3.0967	0.00195691	0.00672572	2.6094	1.29866	35.2059	36.6304	0	2.13535
LOC_Os02g24190	Os02g0438200	cyclin-T1-2, putative, expressed	766.286	-1.29445	0.287365	-4.50456	6.65108e-06	3.95272e-05	1041.15	858.416	386.198	388.282	995.322	928.344
LOC_Os02g25060	Os02g0448400	NTMC2Type1.2 protein, putative, expressed	161.314	2.07848	0.391294	5.31181	1.08544e-07	8.78336e-07	62.6257	84.4131	311.519	309.527	111.185	88.6171
LOC_Os02g25580	Os02g0452500,Os02g0452601	Sec1 family transport protein, putative, expressed	2409.15	-1.92567	0.406052	-4.74243	2.11167e-06	1.37951e-05	4372.06	2294.74	808.668	946.895	2942.13	3090.39
LOC_Os02g25780	Os02g0455400	expressed protein	146.833	-3.08075	0.77006	-4.00066	6.31671e-05	0.000311573	407.067	81.8158	23.4706	34.7988	147.534	186.309
LOC_Os02g25840	Os02g0456000	conserved oligomeric Golgi complex component 4, related, putative, expressed	270.594	-1.11941	0.339739	-3.29492	0.000984498	0.00364583	302.691	368.82	145.091	164.837	344.247	297.881
LOC_Os02g25900	Os02g0456800	pollen signalling protein with adenylyl cyclase activity, putative, expressed	307.513	1.68091	0.367859	4.56946	4.88988e-06	2.97758e-05	138.298	210.383	600.634	516.488	187.091	192.182
LOC_Os02g26210	Os02g0460200	flowering promoting factor-like 1, putative, expressed	405.366	2.86014	0.410408	6.969	3.19201e-12	5.0427e-11	131.775	87.0104	632.639	957.884	328.21	294.678
LOC_Os02g26260	None	expressed protein	70.0781	-7.64812	1.76752	-4.32703	1.51133e-05	8.41944e-05	273.987	14.2853	0	1.83152	81.7853	48.5792
LOC_Os02g26270	None	retrotransposon protein, putative, unclassified, expressed	14.7487	-6.95765	2.17243	-3.20271	0.00136142	0.00486096	62.6257	1.29866	0	0	8.55272	16.0151
LOC_Os02g26280	None	retrotransposon protein, putative, unclassified, expressed	22.8433	-7.59058	1.93072	-3.93149	8.44227e-05	0.000403272	92.6339	6.49331	0	0	22.9854	14.9475
LOC_Os02g26370	Os02g0461900	wiskott-Aldrich syndrome protein family member 2, putative, expressed	398.047	-1.04487	0.312214	-3.34664	0.000817971	0.00309794	395.325	425.961	178.163	221.614	593.879	573.342
LOC_Os02g26390	Os02g0462200	expressed protein	245.528	-1.76244	0.589779	-2.98831	0.00280528	0.00924093	332.699	115.581	57.6096	75.0922	512.094	380.092
LOC_Os02g26400	Os02g0462300,Os02g0462401	nuclease, EndA/NucM family protein, expressed	88.1527	6.97506	0.956703	7.29072	3.08297e-13	5.67025e-12	0	3.89599	274.179	216.119	17.1054	17.6166
LOC_Os02g26440	Os02g0462900	prefoldin subunit, putative, expressed	278.166	-1.02662	0.303135	-3.38669	0.000707404	0.00272317	397.934	393.495	190.965	197.804	252.305	236.49
LOC_Os02g26670	Os02g0465600	F-box/Kelch-repeat protein, putative, expressed	114.078	-6.47971	0.894349	-7.24517	4.31912e-13	7.79102e-12	326.176	162.333	2.13369	3.66304	86.5962	103.565
LOC_Os02g26720	Os02g0466400	Inositol 1, 3, 4-trisphosphate 5/6-kinase, putative, expressed	7.33091	-6.14942	2.04132	-3.01248	0.00259125	0.00861404	31.3129	5.19465	0	0	3.20727	4.2707
LOC_Os02g26770	Os02g0467000	cytochrome P450, putative, expressed	414.083	-11.6564	1.61065	-7.23708	4.58437e-13	8.22993e-12	1179.45	480.505	0	0	627.021	197.52
LOC_Os02g26810	Os02g0467600	cytochrome P450, putative, expressed	1096.4	-11.7527	1.47114	-7.98879	1.36265e-15	3.29142e-14	3353.09	1450.61	0	1.83152	1202.73	570.139
LOC_Os02g26860	Os02g0468400	START domain containing protein, putative, expressed	957.807	2.50908	0.445308	5.63449	1.7558e-08	1.62127e-07	489.263	224.669	2041.94	2022	449.552	519.424
LOC_Os02g27030	Os02g0469600	cysteine proteinase 1 precursor, putative, expressed	4317.04	2.09381	0.427116	4.9022	9.47705e-07	6.56049e-06	2763.36	1557.1	8580.63	9862.72	1220.37	1918.08
LOC_Os02g27060	Os02g0469900	high mobility group, putative, expressed	437.856	2.44757	0.368006	6.65088	2.91341e-11	4.04107e-10	208.752	135.061	1031.64	842.498	203.127	206.061
LOC_Os02g27070	Os02g0470000	PPR repeat domain containing protein, putative, expressed	109.976	3.26157	0.663221	4.91776	8.75388e-07	6.08608e-06	11.7423	41.5572	312.586	197.804	56.6617	39.504
LOC_Os02g27360	Os02g0473200	aspartic proteinase-like protein 2 precursor, putative, expressed	1872.58	-4.26514	0.661458	-6.44809	1.13269e-10	1.44635e-09	5658.49	1331.13	135.489	228.94	1920.08	1961.32
LOC_Os02g27480	Os02g0475300	membrane attack complex component/perforin/complement C9, putative, expressed	2245.45	-1.27317	0.403642	-3.1542	0.00160939	0.00562762	2570.26	1416.84	740.39	910.264	4271.01	3563.9
LOC_Os02g27490	Os02g0475400	bile acid sodium symporter family protein, putative, expressed	470.091	5.43239	0.392456	13.842	1.42135e-43	3.10654e-41	22.1799	36.3626	1322.89	1205.14	116.531	117.444
LOC_Os02g28310	None	expressed protein	14.6724	3.41304	1.05959	3.22109	0.00127703	0.00459096	3.91411	2.59733	36.2727	32.9673	3.74181	8.5414
LOC_Os02g28720	Os02g0488600	spotted leaf 11, putative, expressed	773.304	2.27996	0.462135	4.93353	8.07556e-07	5.65641e-06	454.036	206.487	1678.15	1529.32	334.625	437.213
LOC_Os02g28820	Os02g0489500	expressed protein	69.9909	2.16479	0.507546	4.26522	1.99708e-05	0.000108858	20.8752	28.5706	115.219	106.228	84.4581	64.5944
LOC_Os02g29500	Os02g0498100	expressed protein	171.481	1.70927	0.407836	4.19106	2.77648e-05	0.000146655	87.4151	94.8024	306.184	289.38	152.345	98.76
LOC_Os02g29510	Os02g0498300	DUF803 domain containing, putative, expressed	38.1882	3.18094	0.811483	3.91991	8.8581e-05	0.000421299	7.82821	10.3893	75.746	89.7444	34.2109	11.2106
LOC_Os02g29530	Os02g0498700	glycosyl transferase 8 domain containing protein, putative, expressed	585.732	-1.38061	0.443342	-3.1141	0.00184506	0.00637153	964.175	572.71	218.703	373.63	703.995	681.177
LOC_Os02g29550	Os02g0499000	AP2 domain containing protein, expressed	1130.4	1.89443	0.51975	3.64488	0.000267516	0.00114016	862.408	303.887	2063.28	2272.91	648.937	630.996
LOC_Os02g29890	Os02g0502500	expressed protein	242.125	1.0948	0.330585	3.31169	0.00092733	0.0034628	160.478	199.994	365.928	404.765	160.363	161.219
LOC_Os02g29960	Os02g0503100	cytochrome P450, putative, expressed	208.973	5.24431	0.527801	9.93614	2.8983e-23	1.40315e-21	9.13292	19.4799	629.438	454.216	79.1126	62.459
LOC_Os02g30100	Os02g0503900	cytochrome P450, putative, expressed	35.7261	7.26881	1.57561	4.61334	3.96243e-06	2.46551e-05	1.3047	0	114.152	86.0813	4.8109	8.00757
LOC_Os02g30110	Os02g0504000	cytochrome P450, putative, expressed	117.141	3.70253	0.589991	6.27556	3.48371e-10	4.14072e-09	35.227	11.688	308.318	302.2	26.7272	18.6843
LOC_Os02g30180	Os02g0504500	ZOS2-07 - C2H2 zinc finger protein, expressed	1332.44	-1.13648	0.293295	-3.87487	0.000106683	0.000496723	1655.67	1523.33	647.575	800.373	1816.38	1551.33
LOC_Os02g30210	Os02g0504900	OsFBK7 - F-box domain and kelch repeat containing protein, expressed	830.306	1.25055	0.319729	3.91128	9.18087e-05	0.000434475	566.241	744.134	1640.81	1476.2	249.098	305.355
LOC_Os02g30310	Os02g0506500	ThiF family domain containing protein, putative, expressed	805.844	-1.36629	0.411291	-3.32195	0.000893906	0.00335218	832.4	1431.13	399	479.858	716.824	975.855
LOC_Os02g30320	Os02g0506600	drought-induced protein 1, putative, expressed	3645.8	1.7326	0.548903	3.15648	0.00159687	0.00558905	3161.29	1115.55	7340.96	6871.85	1282.37	2102.79
LOC_Os02g30410	Os02g0507400	expressed protein	600.532	1.37068	0.391324	3.50268	0.0004606	0.00185526	275.292	455.831	1079.65	809.531	478.418	504.477
LOC_Os02g30630	Os02g0510200	thiamine pyrophosphate enzyme, C-terminal TPP binding domain containing protein, expressed	829.589	1.54918	0.44002	3.5207	0.000430406	0.0017455	336.613	680.499	1633.34	1342.5	541.494	443.085
LOC_Os02g30810	Os02g0512000	OsSAUR10 - Auxin-responsive SAUR gene family member, expressed	42.8876	-7.06414	1.5414	-4.58292	4.58518e-06	2.80952e-05	136.994	50.6478	0	1.83152	41.6945	26.1581
LOC_Os02g31070	Os02g0515000	expressed protein	508.615	3.63001	0.543888	6.67419	2.48597e-11	3.48469e-10	50.8834	145.45	1269.55	1161.18	171.589	253.039
LOC_Os02g31867	Os02g0518000	expressed protein	283.275	2.80675	0.371441	7.55637	4.14487e-14	8.45958e-13	78.2821	118.178	704.118	670.336	60.4036	68.3312
LOC_Os02g31874	Os02g0518100	DUF803 domain containing, putative, expressed	525.208	-1.7612	0.352589	-4.99504	5.88246e-07	4.208e-06	801.087	872.701	199.5	296.706	448.483	532.77
LOC_Os02g31910	Os02g0518600	potassium transporter, putative, expressed	51.0946	2.67522	0.691868	3.86667	0.000110333	0.000511917	10.4376	22.0773	87.4813	120.88	21.9163	43.7747
LOC_Os02g32030	Os02g0519900	elongation factor, putative, expressed	17914.3	-1.28635	0.367195	-3.50318	0.000459745	0.00185248	30096.9	17244.9	9757.36	9652.1	20582.6	20151.8
LOC_Os02g32060	Os02g0520100	hydrolase, NUDIX family, domain containing protein, expressed	92.3432	-9.29847	1.57894	-5.88907	3.88381e-09	3.94194e-08	92.6339	231.162	0	0	135.774	94.4893
LOC_Os02g32140	Os02g0521100	AP2 domain containing protein, expressed	254.701	-4.88208	0.996977	-4.89688	9.7369e-07	6.73003e-06	892.416	64.9331	16.0027	16.4837	197.247	341.122
LOC_Os02g32160	Os02g0521300	copine, putative, expressed	1833.33	-1.69788	0.288121	-5.89294	3.79386e-09	3.86109e-08	2425.44	2259.67	652.909	793.047	2637.98	2230.91
LOC_Os02g32250	Os02g0522300	retrotransposon protein, putative, unclassified, expressed	225.331	1.51649	0.509735	2.97505	0.00292943	0.00960769	174.83	118.178	521.687	315.021	143.793	78.4742
LOC_Os02g32350	Os02g0523500	TUDOR protein with multiple SNc domains, putative, expressed	5495.44	-1.73736	0.283983	-6.11783	9.48559e-10	1.05504e-08	7573.8	8399.75	2089.95	2703.32	6151.54	6054.25
LOC_Os02g32460	Os02g0525400	ThiF family domain containing protein, putative, expressed	186.495	1.14313	0.355507	3.2155	0.00130218	0.00467242	110.9	148.048	282.714	289.38	143.793	144.136
LOC_Os02g32490	Os02g0525900	AMP-binding enzyme, putative, expressed	2911.89	-4.07082	0.332929	-12.2273	2.22314e-34	2.62028e-32	4125.47	3176.53	185.631	250.918	5127.35	4605.42
LOC_Os02g32504	Os02g0526000	heparan-alpha-glucosaminide N-acetyltransferase, putative, expressed	24.4716	4.2905	0.936632	4.58078	4.63243e-06	2.83591e-05	1.3047	5.19465	59.7433	67.7662	6.41454	6.40605
LOC_Os02g32520	Os02g0526400	ERD1 protein, chloroplast precursor, putative, expressed	15599.1	-3.4031	0.508318	-6.69482	2.15934e-11	3.06695e-10	28258.5	17896.9	1281.28	3084.28	24120.8	18952.8
LOC_Os02g32580	Os02g0527200	expressed protein	342.092	6.34374	0.486904	13.0287	8.40134e-39	1.27791e-36	7.82821	15.584	1024.17	877.297	63.0763	64.5944
LOC_Os02g32590	Os02g0527300	HSF-type DNA-binding domain containing protein, expressed	3399.91	4.23345	0.384159	11.02	3.0597e-28	2.26579e-26	575.374	327.263	8818.54	8159.41	1392.49	1126.4
LOC_Os02g32610	Os02g0527600	protein kinase domain containing protein, expressed	3844.29	-4.04343	0.351253	-11.5114	1.1552e-30	1.0702e-28	3418.32	4985.57	260.31	249.086	7999.46	6153.01
LOC_Os02g32615	Os02g0527650	expressed protein	37.3373	-4.32707	1.29781	-3.33414	0.000855629	0.00322537	13.047	38.9599	2.13369	0	93.0108	76.8726
LOC_Os02g32620	Os02g0527900	PAN domain-containing protein At5g03700 precursor, putative, expressed	167.559	-4.75533	0.631197	-7.53383	4.92731e-14	9.96617e-13	135.689	155.84	5.33422	5.49455	350.661	352.333
LOC_Os02g32730	Os02g0529400	neutral/alkaline invertase, putative, expressed	1668.11	1.0924	0.263234	4.1499	3.32618e-05	0.000172731	1322.97	1198.67	2857.01	2518.34	1083.52	1028.17
LOC_Os02g32780	Os02g0529900	pentatricopeptide, putative, expressed	76.4219	6.34397	0.876106	7.2411	4.45076e-13	8.00924e-12	2.6094	2.59733	249.642	172.163	18.1745	13.3459
LOC_Os02g32840	Os02g0530300	zinc finger A20 and AN1 domain-containing stress-associated protein, putative, expressed	865.014	-8.14252	1.07496	-7.57472	3.59908e-14	7.38582e-13	1602.17	224.669	4.26738	1.83152	2295.87	1061.27
LOC_Os02g32930	Os02g0531200	bile acid sodium symporter, putative, expressed	84.6724	3.13953	0.618152	5.07889	3.79647e-07	2.81139e-06	14.3517	32.4666	232.572	179.489	32.0727	17.0828
LOC_Os02g32970	Os02g0532300	hydrolase, alpha/beta fold family protein, putative, expressed	285.541	-3.52958	0.584591	-6.03769	1.56339e-09	1.68593e-08	241.37	502.583	20.2701	45.7879	389.149	514.086
LOC_Os02g32980	Os02g0532500	Cupin domain containing protein, expressed	167.627	-1.62115	0.542837	-2.98644	0.00282246	0.00929345	103.071	224.669	65.0775	40.2934	284.912	287.739
LOC_Os02g32990	Os02g0532800	expressed protein	135.624	4.08777	0.516008	7.92192	2.33877e-15	5.53633e-14	19.5705	20.7786	332.856	353.483	31.0036	56.053
LOC_Os02g33000	Os02g0532900	glycosyl hydrolases family 17, putative, expressed	330.959	2.13171	0.399484	5.33615	9.49397e-08	7.78042e-07	198.315	122.074	763.861	639.2	145.931	116.377
LOC_Os02g33010	Os02g0533000	expressed protein	797.118	2.16076	0.29318	7.37008	1.70525e-13	3.22865e-12	394.02	315.575	1666.41	1505.51	458.639	442.552
LOC_Os02g33020	Os02g0533200	SOUL heme-binding protein, putative, expressed	377.283	2.38039	0.381266	6.24338	4.2821e-10	5.02862e-09	129.166	162.333	911.085	604.401	214.887	241.829
LOC_Os02g33030	Os02g0533300	bifunctional monodehydroascorbate reductase and carbonic anhydrasenectarin-3 precursor, putative, expressed	98.601	2.29573	0.507491	4.52369	6.07701e-06	3.63265e-05	32.6176	48.0505	244.307	150.184	52.3854	64.0605
LOC_Os02g33060	Os02g0533700	expressed protein	763.839	-6.53493	0.868773	-7.52202	5.39356e-14	1.08702e-12	3102.58	370.119	22.4037	14.6521	604.57	468.71
LOC_Os02g33070	Os02g0533800	expressed protein	2756.8	-3.9271	0.62274	-6.30617	2.86021e-10	3.4562e-09	4442.51	1958.38	176.029	245.423	7219.03	2499.43
LOC_Os02g33080	Os02g0533900	N-carbamoylputrescine amidase, putative, expressed	2517.71	-2.43165	0.452951	-5.36845	7.94145e-08	6.60428e-07	5207.07	2550.57	634.773	804.036	3421.62	2488.22
LOC_Os02g33240	Os02g0535901	OsFBX51 - F-box domain containing protein, expressed	48.9993	-3.77078	1.1132	-3.38734	0.000705742	0.00271816	20.8752	98.6984	6.40107	1.83152	125.618	40.5717
LOC_Os02g33320	Os02g0536400	RNA recognition motif containing protein, putative, expressed	275.967	-1.25946	0.316279	-3.98212	6.83027e-05	0.000334413	339.223	364.924	137.623	157.511	328.21	328.31
LOC_Os02g33400	Os02g0537200	OsFBL9 - F-box domain and LRR containing protein, expressed	48.3795	1.95447	0.618824	3.15837	0.00158656	0.00555902	14.3517	35.0639	92.8155	98.902	23.52	25.6242
LOC_Os02g33450	Os02g0537700	peroxiredoxin, putative, expressed	2137.27	3.61082	0.504597	7.15584	8.31593e-13	1.44006e-11	258.331	641.539	6608.04	4384.65	445.276	485.792
LOC_Os02g33490	Os02g0537900	inorganic H+ pyrophosphatase, putative, expressed	1809.62	-1.27654	0.268671	-4.75133	2.02083e-06	1.32401e-05	2609.4	2485.64	978.297	1126.38	1716.96	1941.03
LOC_Os02g33500	Os02g0538000	threonyl-tRNA synthetase, putative, expressed	1292.52	3.81742	0.455197	8.38629	5.01712e-17	1.41005e-15	150.041	296.095	3673.15	2615.41	589.603	430.807
LOC_Os02g33580	Os02g0539100	digalactosyldiacylglycerol synthase, chloroplast precursor, putative, expressed	585.358	4.87067	0.361331	13.4798	2.05628e-41	3.82569e-39	67.8445	44.1545	1633.34	1642.87	64.6799	59.256
LOC_Os02g33670	Os02g0540400	expressed protein	42.3275	-5.70855	1.28828	-4.43113	9.37403e-06	5.42768e-05	185.268	24.6746	2.13369	1.83152	14.9673	25.0904
LOC_Os02g33680	Os02g0540700	U-box domain containing protein, expressed	1667.28	2.95495	0.414822	7.12341	1.0529e-12	1.80388e-11	624.952	322.068	3943.06	3399.3	928.504	785.809
LOC_Os02g33710	Os02g0541300,Os02g0541325	decarboxylase, putative, expressed	3146.76	1.05118	0.344801	3.04865	0.00229873	0.00775455	1740.47	2768.75	4838.14	4505.53	2409.73	2617.94
LOC_Os02g33770	Os02g0542400	homeodomain, putative, expressed	353.411	-2.10224	0.476479	-4.41204	1.024e-05	5.8882e-05	395.325	367.522	106.684	69.5977	775.09	406.251
LOC_Os02g33820	Os02g0543000	abscisic stress-ripening, putative, expressed	569.473	-2.72487	0.638655	-4.26657	1.98502e-05	0.000108279	1950.53	499.985	180.297	190.478	242.149	353.401
LOC_Os02g34470	Os02g0549700	expressed protein	679.59	1.63968	0.312983	5.23887	1.61561e-07	1.27214e-06	343.137	415.572	1181	1183.16	535.614	419.063
LOC_Os02g34560	Os02g0550600	plant neutral invertase domain containing protein, expressed	2019.89	-3.34073	0.317284	-10.5292	6.33985e-26	3.81611e-24	3833.22	2788.23	327.521	326.01	2253.11	2591.25
LOC_Os02g34580	Os02g0550800	ammonium transporter protein, putative, expressed	39.1454	-3.49026	0.741007	-4.71015	2.47534e-06	1.59941e-05	70.4539	118.178	6.40107	10.9891	17.1054	11.7444
LOC_Os02g34600	Os02g0551100	CAMK_CAMK_like.13 - CAMK includes calcium/calmodulin depedent protein kinases, expressed	5353.31	-3.23856	0.345284	-9.3794	6.63468e-21	2.61576e-19	8796.3	5833.59	687.048	864.476	8188.69	7749.72
LOC_Os02g34650	Os02g0551700	expressed protein	213.436	-3.99571	0.493585	-8.09529	5.71301e-16	1.43539e-14	470.998	277.914	20.2701	27.4728	232.527	251.438
LOC_Os02g34810	Os02g0553200	OsAPx8 - Thylakoid-bound Ascorbate Peroxidase encoding gene 5,8, expressed	4483.73	3.38073	0.588034	5.74921	8.96629e-09	8.62603e-08	400.544	1358.4	11074.9	7245.48	3686.22	3136.83
LOC_Os02g34884	Os02g0554300	SacI homology domain containing protein, expressed	858.156	-1.17903	0.32286	-3.65185	0.000260362	0.00111192	1342.54	945.427	501.417	509.162	890.552	959.84
LOC_Os02g34930	Os02g0554800	expressed protein	62.9051	8.15088	1.57746	5.1671	2.37749e-07	1.81739e-06	0	1.29866	220.837	148.353	1.60363	5.33838
LOC_Os02g35080	Os02g0556700	T-complex protein 11, putative, expressed	584.49	1.88214	0.327946	5.73919	9.51298e-09	9.1208e-08	288.339	346.743	1102.05	1239.94	228.251	301.618
LOC_Os02g35090	Os02g0556800	expressed protein	672.253	4.20296	0.312289	13.4586	2.74182e-41	4.97774e-39	106.986	84.4131	1704.82	1820.53	157.691	159.084
LOC_Os02g35170	Os02g0557700	uncharacterized oxidoreductase yoxD, putative, expressed	1045.49	1.24436	0.37734	3.29772	0.000974728	0.00361619	476.216	789.587	1597.07	1401.11	902.846	1106.11
LOC_Os02g35180	Os02g0557800	OsRR2 type-A response regulator, expressed	263.601	2.89948	0.657221	4.41173	1.02547e-05	5.89515e-05	32.6176	128.568	492.882	710.629	131.498	85.414
LOC_Os02g35490	Os02g0562600	MLO domain containing protein, putative, expressed	294.858	-3.67667	0.418956	-8.77581	1.69684e-18	5.54417e-17	669.312	531.153	44.8075	49.451	283.309	191.114
LOC_Os02g35500	Os02g0562700	NAD binding domain of 6-phosphogluconate dehydrogenase containing protein, expressed	640.825	3.68979	0.352538	10.4664	1.23285e-25	7.11637e-24	147.431	110.386	1703.75	1622.72	110.116	150.542
LOC_Os02g35600	Os02g0564100	PHD finger protein, putative, expressed	576.003	1.9275	0.288392	6.68362	2.33111e-11	3.28604e-10	251.808	274.018	975.096	1025.65	431.378	498.071
LOC_Os02g35620	Os02g0564300	expressed protein	398.442	1.9551	0.299496	6.52795	6.66763e-11	8.78815e-10	210.057	223.37	891.882	787.553	145.396	132.392
LOC_Os02g35630	Os02g0564400	AAA family ATPase, putative, expressed	1487.36	2.89509	0.29672	9.75697	1.72223e-22	7.86427e-21	408.372	536.348	3675.28	3351.68	490.178	462.304
LOC_Os02g35690	Os02g0565000	transcription factor like protein, putative, expressed	308.155	1.55843	0.314225	4.95962	7.0633e-07	4.9893e-06	165.697	177.917	547.291	463.374	240.545	254.107
LOC_Os02g35750	Os02g0565400	pentatricopeptide repeat domain containing protein, putative, expressed	196.785	1.49919	0.410294	3.65393	0.000258253	0.00110381	118.728	125.97	415.003	274.728	140.051	106.234
LOC_Os02g35830	Os02g0566400	extracellular ligand-gated ion channel, putative, expressed	371.048	3.32644	0.400828	8.29893	1.05055e-16	2.89119e-15	96.548	89.6077	1003.9	862.645	65.2145	108.369
LOC_Os02g35870	Os02g0566800	galactosyltransferase, putative, expressed	173.897	-1.53817	0.389484	-3.94926	7.83928e-05	0.000377816	313.129	224.669	88.5481	97.0704	149.673	170.294
LOC_Os02g35900	Os02g0567100	thioredoxin, putative, expressed	499.547	4.3112	0.577626	7.46365	8.41587e-14	1.6489e-12	35.227	93.5037	1512.79	1042.13	203.662	109.971
LOC_Os02g35940	Os02g0567800	gibberellin receptor GID1L2, putative, expressed	148.66	-3.31228	0.719752	-4.60197	4.18511e-06	2.58691e-05	300.082	84.4131	17.0695	21.9782	180.676	287.739
LOC_Os02g36150	Os02g0570500	cytochrome P450, putative, expressed	28.1665	3.54455	1.04867	3.38004	0.000724753	0.00278282	9.13292	0	53.3422	53.114	19.7782	33.6318
LOC_Os02g36360	Os02g0572900	ZOS2-11 - C2H2 zinc finger protein, expressed	318.577	-2.8948	0.372513	-7.77099	7.78724e-15	1.72924e-13	524.49	436.351	61.877	67.7662	356.541	464.439
LOC_Os02g36380	Os02g0573200	FAD binding domain of DNA photolyase domain containing protein, expressed	497.634	4.6738	0.369446	12.6508	1.10702e-36	1.55757e-34	44.3599	63.6345	1355.96	1401.11	67.3526	53.3838
LOC_Os02g36570	Os02g0575500	ABC1 family domain containing protein, putative, expressed	1716.91	7.30123	0.413373	17.6626	8.14512e-70	6.32286e-67	23.4846	38.9599	5532.66	4316.89	217.56	171.896
LOC_Os02g36590	Os02g0575700	CPuORF19 - conserved peptide uORF-containing transcript, expressed	344.917	-3.32893	0.597559	-5.57087	2.53464e-08	2.2819e-07	1214.68	409.079	61.877	100.733	151.276	131.858
LOC_Os02g36780	Os02g0577501	mTERF domain containing protein, expressed	17.8859	3.13079	0.980496	3.19307	0.00140768	0.00499995	2.6094	6.49331	53.3422	25.6412	8.55272	10.6768
LOC_Os02g36850	Os02g0578400	oxygen evolving enhancer protein 3, identical, putative, expressed	85.1161	10.0194	1.54846	6.47059	9.76206e-11	1.25939e-09	0	0	312.586	183.152	9.08726	5.87222
LOC_Os02g36960	Os02g0580100	choline transporter-related, putative, expressed	533.462	-1.67426	0.401262	-4.17248	3.01308e-05	0.000158039	763.251	577.905	197.366	223.445	891.621	547.184
LOC_Os02g36990	Os02g0580400	dynein light chain type 1 family protein, putative, expressed	159.136	-2.8401	0.608638	-4.66632	3.06641e-06	1.94948e-05	227.018	210.383	13.869	49.451	253.374	200.723
LOC_Os02g37030	Os02g0580800	protein binding protein, putative, expressed	748.324	1.34407	0.328976	4.08561	4.39614e-05	0.000222696	521.881	397.391	1302.62	1029.31	582.119	656.62
LOC_Os02g37060	Os02g0581100	photosystem II 5 kDa protein, chloroplast precursor, putative, expressed	1505.18	8.52761	0.695308	12.2645	1.40466e-34	1.70009e-32	7.82821	15.584	5703.35	2937.75	269.411	97.1585
LOC_Os02g37090	Os02g0581500	hydrolase, alpha/beta fold family domain containing protein, expressed	254.431	3.83956	0.404642	9.48876	2.33789e-21	9.60413e-20	33.9223	51.9465	685.981	542.129	106.374	106.234
LOC_Os02g37130	Os02g0582200	expressed protein	224.83	1.09933	0.319754	3.43804	0.000585931	0.00230167	147.431	137.658	313.652	296.706	231.992	221.543
LOC_Os02g37290	Os02g0584700	heavy metal associated domain containing protein, expressed	209.12	3.11749	0.376402	8.28236	1.20759e-16	3.29119e-15	57.4069	66.2318	502.484	571.434	32.0727	25.0904
LOC_Os02g37300	Os02g0584800	heavy metal associated domain containing protein, expressed	375.265	2.8845	0.431468	6.68531	2.30433e-11	3.25031e-10	144.822	107.789	809.735	1056.79	48.6436	83.8125
LOC_Os02g37420	Os02g0586400	ras-related protein, putative, expressed	1334.6	-1.10773	0.334567	-3.31093	0.000929861	0.0034686	1842.24	1258.4	690.249	749.091	1865.03	1602.58
LOC_Os02g37470	Os02g0586800	tetratricopeptide repeat containing protein, putative, expressed	272.726	-2.70585	0.507839	-5.32817	9.92088e-08	8.08028e-07	594.944	270.122	56.5428	76.9237	319.123	318.701
LOC_Os02g37490	Os02g0587000	glycine-rich cell wall structural protein precursor, putative, expressed	119.877	-9.02176	1.69188	-5.3324	9.69224e-08	7.91985e-07	233.542	33.7652	0	0	250.167	201.791
LOC_Os02g37590	Os02g0588500	glycerophosphoryl diester phosphodiesterase family protein, putative, expressed	480.963	-1.65546	0.50062	-3.30683	0.000943589	0.00351457	730.633	348.042	214.436	126.375	688.494	777.802
LOC_Os02g37600	Os02g0588600	expressed protein	80.3472	3.66634	0.690727	5.30794	1.10869e-07	8.96185e-07	7.82821	22.0773	253.909	124.543	42.229	31.4964
LOC_Os02g37690	Os02g0589400	UDP-glucoronosyl and UDP-glucosyl transferase, putative, expressed	75.9843	2.719	0.719414	3.77946	0.000157171	0.000704969	9.13292	38.9599	171.762	144.69	56.6617	34.6995
LOC_Os02g37834	Os02g0591000	expressed protein	298.463	2.80286	0.658131	4.25881	2.05514e-05	0.00011159	139.603	31.1679	676.38	514.656	227.182	201.791
LOC_Os02g37880	Os02g0591900	cyclin G-associated kinase, putative, expressed	282.829	1.21981	0.359998	3.38838	0.000703077	0.00270883	189.182	180.514	364.861	498.173	257.116	207.129
LOC_Os02g37890	Os02g0592000	retrotransposon protein, putative, unclassified, expressed	22.1976	-5.41214	1.8018	-3.00375	0.00266674	0.00883497	48.274	9.09064	1.06684	0	12.8291	61.9252
LOC_Os02g37930	Os02g0592400	hypoxia-responsive family protein, putative, expressed	1820.64	-1.97862	0.370637	-5.33844	9.37511e-08	7.69141e-07	1923.13	1228.54	428.872	369.967	3916.61	3056.76
LOC_Os02g37940	Os02g0592500	CRP12 - Cysteine-rich family protein precursor, expressed	363.072	-1.30034	0.327058	-3.97586	7.01252e-05	0.000341997	506.225	463.623	173.896	221.614	434.585	378.491
LOC_Os02g38000	None	retrotransposon protein, putative, unclassified, expressed	88.2691	2.71178	0.790776	3.42926	0.000605225	0.0023683	33.9223	35.0639	259.243	192.309	0.534545	8.5414
LOC_Os02g38020	Os02g0593500	inorganic phosphate transporter 2-1, chloroplast precursor, putative, expressed	958.98	4.86265	0.338474	14.3664	8.41063e-47	2.30903e-44	92.6339	93.5037	2520.95	2895.63	63.6108	87.5494
LOC_Os02g38040	Os02g0593600	leucine-rich repeat family protein, putative, expressed	55.0886	-3.1992	0.887954	-3.60289	0.000314704	0.00132299	90.0245	35.0639	6.40107	7.32607	51.8508	139.865
LOC_Os02g38140	Os02g0594900	glycosyl transferase family 17 protein, putative, expressed	679.796	2.42125	0.50431	4.80112	1.57784e-06	1.05028e-05	403.153	151.944	1547.99	1424.92	288.12	262.648
LOC_Os02g38160	Os02g0595100	glycosyl transferase family 17 protein, putative, expressed	1129.27	3.81306	0.350807	10.8694	1.61235e-27	1.13784e-25	258.331	168.826	3288.02	2714.31	169.451	176.7
LOC_Os02g38170	Os02g0595200	expressed protein	93.3231	5.7455	0.713671	8.05063	8.23712e-16	2.04448e-14	1.3047	7.79198	253.909	234.434	29.9345	32.5641
LOC_Os02g38180	Os02g0595300	expressed protein	173.332	3.34684	0.407239	8.21837	2.06288e-16	5.43789e-15	39.1411	27.2719	340.323	335.168	157.156	140.933
LOC_Os02g38210	Os02g0595700	elongation factor Tu, putative, expressed	1635.03	3.99572	0.424099	9.42167	4.43987e-21	1.77848e-19	225.714	322.068	5127.26	3609.92	327.676	197.52
LOC_Os02g38240	Os02g0596000	rhodanese family protein, putative, expressed	613.766	5.36601	0.895261	5.99379	2.05009e-09	2.17594e-08	6.52351	72.7251	2030.21	1238.11	243.752	91.2863
LOC_Os02g38350	Os02g0597000	Regulator of chromosome condensation domain containing protein, expressed	161.016	1.21804	0.362385	3.36117	0.000776142	0.00295543	134.384	120.776	263.511	331.505	57.1963	58.7222
LOC_Os02g38430	Os02g0597800	steroid nuclear receptor, ligand-binding, putative, expressed	805.497	1.60379	0.377431	4.24922	2.14513e-05	0.000115917	360.098	602.58	1560.79	1364.48	508.352	436.679
LOC_Os02g38820	Os02g0600200	expressed protein	1103.55	3.99365	0.387537	10.3052	6.67434e-25	3.63808e-23	138.298	188.306	3023.44	2177.67	639.85	453.762
LOC_Os02g38840	Os02g0600400	glucose-6-phosphate 1-dehydrogenase, cytoplasmic isoform, putative, expressed	14449.5	-8.74945	0.574463	-15.2307	2.21346e-52	7.90944e-50	37845.5	13550.2	43.7406	76.9237	19198.7	15982
LOC_Os02g38900	Os02g0601100	cytosolic Fe-S cluster assembling factor NBP35, putative, expressed	1852.64	-2.19601	0.39802	-5.51733	3.44184e-08	3.03854e-07	2769.88	1636.32	417.136	545.792	3182.14	2564.56
LOC_Os02g38920	Os02g0601300	glyceraldehyde-3-phosphate dehydrogenase, putative, expressed	79222.3	-7.26742	0.472206	-15.3904	1.89981e-53	7.37388e-51	185981	83022.2	736.123	1011	113429	91154.4
LOC_Os02g38930	Os02g0601400	cytochrome P450 71D7, putative, expressed	14.6019	-6.98572	1.8591	-3.75758	0.000171561	0.000763127	53.4928	11.688	0	0	6.94908	15.4813
LOC_Os02g39030	Os02g0602300	transmembrane protein 17, putative, expressed	89.5093	2.0837	0.501236	4.15713	3.2227e-05	0.000167977	31.3129	53.2452	193.099	164.837	55.0581	39.504
LOC_Os02g39040	Os02g0602400	mTERF domain containing protein, expressed	513.143	2.88606	0.42624	6.77099	1.27907e-11	1.87586e-10	104.376	179.215	1123.39	972.536	417.479	281.866
LOC_Os02g39140	Os02g0603600	helix-loop-helix DNA-binding domain containing protein, expressed	1833.81	-6.01089	0.389743	-15.4227	1.15193e-53	4.63077e-51	2987.77	2798.62	32.0053	60.4401	2600.03	2523.98
LOC_Os02g39160	Os02g0603800	hydroxymethylbutenyl 4-diphosphate synthase, putative, expressed	4362.37	2.70084	0.270379	9.98909	1.70129e-23	8.38064e-22	1638.71	1386.97	9414.91	10258.3	1634.64	1840.67
LOC_Os02g39330	Os02g0605900	CHIT1 - Chitinase family protein precursor, expressed	3698.02	-2.55673	0.472037	-5.41637	6.08196e-08	5.16084e-07	4809.13	2694.73	811.869	461.542	7889.35	5521.48
LOC_Os02g39360	Os02g0606200	B-box zinc finger family protein, putative, expressed	1327.93	1.21812	0.327351	3.72116	0.000198309	0.000869733	640.609	831.144	1834.97	1587.93	1736.2	1336.73
LOC_Os02g39390	Os02g0606700	expressed protein	16.2152	-3.42592	1.13834	-3.00957	0.00261619	0.00868795	20.8752	24.6746	1.06684	3.66304	25.6581	21.3535
LOC_Os02g39400	Os02g0606800	isochorismatase family protein, putative, expressed	6140.38	-5.71335	0.334651	-17.0725	2.37609e-65	1.40764e-62	8149.17	7230.95	136.556	157.511	12354.4	8813.66
LOC_Os02g39530	Os02g0608200	expressed protein	457.527	-1.10181	0.295761	-3.72533	0.000195058	0.000857813	485.349	541.542	253.909	223.445	610.985	629.929
LOC_Os02g39570	Os02g0608550,Os02g0608600	ACT domain containing protein, expressed	419.35	1.53154	0.506767	3.02218	0.00250963	0.00836991	127.861	311.679	722.254	547.624	445.81	360.874
LOC_Os02g39580	Os02g0608700	ZOS2-12 - C2H2 zinc finger protein, expressed	520.679	-1.25414	0.298382	-4.20314	2.63236e-05	0.000139895	750.204	609.073	285.914	283.885	604.57	590.425
LOC_Os02g39600	Os02g0608900	outer envelope protein, putative, expressed	200.001	2.42886	0.43789	5.54673	2.91058e-08	2.60012e-07	57.4069	92.2051	472.612	331.505	132.567	113.707
LOC_Os02g39620	Os02g0609200	ATOZI1, putative, expressed	259.07	-9.63417	1.41966	-6.78625	1.15086e-11	1.69779e-10	675.836	411.676	1.06684	0	251.236	214.603
LOC_Os02g39730	Os02g0610700	expressed protein	577.895	2.92113	0.418762	6.97565	3.04468e-12	4.8201e-11	220.495	116.88	1429.57	1124.55	296.672	279.197
LOC_Os02g39740	Os02g0610800	psaB translation factor, putative, expressed	902.042	2.62907	0.40785	6.44616	1.1472e-10	1.46322e-09	219.19	328.562	2013.14	1373.64	856.875	620.853
LOC_Os02g39850	Os02g0611800	transferase family protein, putative, expressed	1440.77	-1.69865	0.278652	-6.09596	1.08782e-09	1.20044e-08	1633.49	1858.39	581.43	492.678	2090.6	1988.01
LOC_Os02g39884	Os02g0612200	expressed protein	103.951	-2.23856	0.703215	-3.18332	0.00145597	0.00514549	293.558	112.984	40.5401	45.7879	36.349	94.4893
LOC_Os02g39970	Os02g0613200	regulatory subunit, putative, expressed	2262.41	1.76671	0.287909	6.13635	8.44404e-10	9.47618e-09	1274.69	1076.59	4039.07	3961.57	1436.86	1785.69
LOC_Os02g40090	Os02g0614500	transporter-related, putative, expressed	687.526	1.91853	0.286825	6.68885	2.24929e-11	3.17937e-10	345.746	383.106	1493.58	1260.08	323.934	318.701
LOC_Os02g40110	Os02g0614700,Os02g0614800	expressed protein	217.818	-3.04307	0.473952	-6.42062	1.3572e-10	1.71263e-09	472.302	297.394	39.4733	54.9455	182.814	259.979
LOC_Os02g40180	None	receptor-like protein kinase 5 precursor, putative, expressed	181.913	4.98352	0.465849	10.6977	1.04327e-26	6.69121e-25	16.9611	15.584	468.345	562.276	14.9673	13.3459
LOC_Os02g40330	Os02g0616600	retrotransposon protein, putative, Ty3-gypsy subclass, expressed	351.438	-6.28643	1.15977	-5.4204	5.94669e-08	5.05177e-07	343.137	44.1545	4.26738	0	994.788	722.282
LOC_Os02g40440	Os02g0617400	GDSL-like lipase/acylhydrolase, putative, expressed	13.0128	-7.24631	1.85231	-3.91205	9.15169e-05	0.000433276	33.9223	44.1545	0	0	0	0
LOC_Os02g40450	Os02g0617500	DEAD/DEAH box helicase domain containing protein, expressed	47.3049	2.03565	0.581795	3.49892	0.000467152	0.00187694	23.4846	25.9733	100.283	102.565	20.3127	11.2106
LOC_Os02g40454	Os02g0617600	serine/threonine protein phosphatase 2A 55 kDa regulatory subunit B, putative, expressed	191.75	4.70147	0.470235	9.99811	1.55331e-23	7.70224e-22	18.2658	20.7786	461.944	554.95	56.1272	38.4363
LOC_Os02g40500	Os02g0618100	OsGrx_C2.1 - glutaredoxin subgroup I, expressed	1710.43	-4.58821	0.802991	-5.71389	1.1042e-08	1.05195e-07	6151.67	729.848	150.425	135.532	1569.96	1525.17
LOC_Os02g40664	Os02g0619600	zinc finger family protein, putative, expressed	151.101	-5.08036	0.957116	-5.30798	1.10844e-07	8.96185e-07	511.443	63.6345	6.40107	10.9891	180.676	133.459
LOC_Os02g40830	Os02g0621700	succinyl-CoA ligase beta-chain, mitochondrial precursor, putative, expressed	2560.04	-1.44965	0.395214	-3.66802	0.000244436	0.00105134	2478.93	3277.82	1014.57	1093.42	4767.6	2727.91
LOC_Os02g40860	Os02g0622100	CK1_CaseinKinase_1.5 - CK1 includes the casein kinase 1 kinases, expressed	852.923	1.00513	0.280533	3.58295	0.000339739	0.0014166	653.656	584.398	1250.34	1234.44	639.315	755.38
LOC_Os02g41470	Os02g0623500	tRNA synthetases class II domain containing protein, expressed	540.306	1.31519	0.352691	3.72902	0.000192227	0.000847016	310.519	406.481	987.898	794.879	420.687	321.37
LOC_Os02g41510	Os02g0624300	MYB family transcription factor, putative, expressed	471.583	-1.31175	0.39973	-3.2816	0.0010322	0.0038062	508.834	697.382	258.176	227.108	696.512	441.484
LOC_Os02g41520	Os02g0624400	glycosyl transferase 8 domain containing protein, putative, expressed	1084.77	-3.06969	0.387624	-7.91923	2.38994e-15	5.65149e-14	1707.86	1120.75	163.227	173.994	1955.9	1386.91
LOC_Os02g41590	Os02g0625500	kinase, pfkB family, putative, expressed	2445.06	-3.36821	0.429916	-7.83458	4.70417e-15	1.0697e-13	4510.36	6092.03	344.591	684.988	1466.79	1571.62
LOC_Os02g41630	Os02g0626100	phenylalanine ammonia-lyase, putative, expressed	13415.6	-6.43741	0.44792	-14.3718	7.78116e-47	2.16259e-44	44131.6	21026.6	363.794	388.282	6234.4	8349.22
LOC_Os02g41650	Os02g0626400	phenylalanine ammonia-lyase, putative, expressed	3543.4	-3.50817	0.362119	-9.68789	3.39469e-22	1.52234e-20	8168.74	5150.5	516.353	655.683	3286.92	3482.22
LOC_Os02g41670	Os02g0626600	phenylalanine ammonia-lyase, putative, expressed	534.28	-4.90714	0.653814	-7.50541	6.12372e-14	1.22106e-12	871.541	1089.58	19.2032	47.6195	875.05	302.686
LOC_Os02g41710	Os02g0627700	cyclic nucleotide-gated ion channel, putative, expressed	47.5286	4.67484	0.756108	6.18277	6.29861e-10	7.20134e-09	6.52351	3.89599	142.957	122.712	5.87999	3.20303
LOC_Os02g41780	Os02g0628200	transporter-related, putative, expressed	20.6674	-6.13642	1.68692	-3.63764	0.000275143	0.00116935	75.6727	19.4799	1.06684	0	19.2436	8.5414
LOC_Os02g41800	Os02g0628600	auxin response factor, putative, expressed	263.382	-2.25045	0.351624	-6.40016	1.55213e-10	1.94444e-09	404.458	370.119	72.5454	91.5759	342.643	298.949
LOC_Os02g41820	Os02g0628800	expressed protein	1242.16	-1.25639	0.40867	-3.07433	0.00210977	0.00718318	2271.49	1471.38	591.032	978.03	1070.16	1070.88
LOC_Os02g41860	Os02g0629200	aquaporin protein, putative, expressed	1953.67	8.8785	0.531697	16.6984	1.3459e-62	7.38996e-60	13.047	11.688	6436.27	5203.34	19.2436	38.4363
LOC_Os02g41890	Os02g0629400	phytosulfokine receptor precursor, putative, expressed	367.926	-3.85417	0.422027	-9.13253	6.69144e-20	2.43357e-18	901.549	586.996	43.7406	60.4401	287.585	327.243
LOC_Os02g41954	Os02g0630300	gibberellin 2-beta-dioxygenase 7, putative, expressed	75.1387	-7.0421	1.64027	-4.29326	1.76071e-05	9.70988e-05	54.7975	12.9866	0	0	216.491	166.557
LOC_Os02g42020	Os02g0631200	expressed protein	1142.39	-1.55111	0.427944	-3.62456	0.000289452	0.00122507	2168.42	1058.41	569.695	531.14	1251.9	1274.8
LOC_Os02g42134	Os02g0632500	ARF GTPase-activating domain-containing protein, putative, expressed	302.514	-1.57043	0.368728	-4.25904	2.05302e-05	0.000111502	377.059	512.972	137.623	163.005	279.032	345.393
LOC_Os02g42220	Os02g0633300	transposon protein, putative, unclassified, expressed	900.778	-2.02017	0.434557	-4.6488	3.33864e-06	2.10708e-05	673.226	1298.66	249.642	236.266	1680.07	1266.8
LOC_Os02g42230	Os02g0633400	RPA2B - Putative single-stranded DNA binding complex subunit 2, expressed	530.175	-1.28086	0.410472	-3.12045	0.00180576	0.00624753	846.752	497.388	262.444	291.211	737.137	546.116
LOC_Os02g42280	Os02g0634100	UDP-glucoronosyl/UDP-glucosyl transferase family protein, putative, expressed	44.0268	-6.92242	1.65049	-4.19417	2.73871e-05	0.000144829	140.908	23.3759	1.06684	0	37.9527	60.8575
LOC_Os02g42290	Os02g0634500	OsClp3 - Putative Clp protease homologue, expressed	20557.3	-1.65987	0.289076	-5.74199	9.3568e-09	8.98253e-08	24249.2	20613.7	7465.78	6730.83	35849.2	28434.9
LOC_Os02g42310	Os02g0634700	OsSCP8 - Putative Serine Carboxypeptidase homologue, expressed	348.176	3.86554	0.328658	11.7616	6.15638e-32	6.13241e-30	65.2351	59.7385	889.749	932.243	70.5599	71.5343
LOC_Os02g42320	Os02g0634900	peptidase, T1 family, putative, expressed	2909.2	-1.70052	0.415518	-4.09253	4.2669e-05	0.000216783	3007.34	3312.89	875.88	1069.61	6059.6	3129.89
LOC_Os02g42412	Os02g0636400	F-box/LRR-repeat protein 2, putative, expressed	203.398	1.75959	0.368332	4.77718	1.77772e-06	1.17292e-05	121.337	111.685	455.543	331.505	96.7526	103.565
LOC_Os02g42520	Os02g0637700	dehydrogenase, putative, expressed	357.403	-1.82187	0.30008	-6.07129	1.26885e-09	1.38999e-08	605.382	657.123	176.029	181.32	250.701	273.859
LOC_Os02g42530	Os02g0637800	expressed protein	193.012	1.18908	0.342915	3.46757	0.000525187	0.00208556	118.728	148.048	295.516	313.19	142.723	139.865
LOC_Os02g42570	Os02g0638300	ferredoxin-thioredoxin reductase, variable chain, putative, expressed	1197.68	6.08332	0.501253	12.1362	6.78993e-34	7.68115e-32	27.3987	72.7251	3776.63	3012.85	168.916	127.587
LOC_Os02g42585	Os02g0638650	AP2 domain containing protein, expressed	66.0868	5.116	0.73538	6.95694	3.47744e-12	5.47152e-11	6.52351	3.89599	135.489	227.108	11.2254	12.2783
LOC_Os02g42620	Os02g0639100	protein kinase, putative, expressed	181.742	-2.01947	0.614106	-3.28847	0.00100732	0.003723	216.581	301.29	84.2807	42.1249	317.52	128.655
LOC_Os02g42640	Os02g0639300	CBS domain-containing protein, putative, expressed	94.9993	-8.64291	1.608	-5.37495	7.66042e-08	6.38236e-07	79.5868	125.97	0	0	273.152	91.2863
LOC_Os02g42810	Os02g0640800	oxidoreductase, short chain dehydrogenase/reductase family domain containing protein, expressed	41.4526	4.18617	0.93159	4.49358	7.0037e-06	4.14696e-05	5.21881	7.79198	177.096	58.6086	0	0
LOC_Os02g42850	Os02g0641300	MYB family transcription factor, putative, expressed	173.408	-2.13908	0.412402	-5.18688	2.13845e-07	1.65205e-06	255.722	188.306	51.2086	49.451	272.083	223.678
LOC_Os02g42890	Os02g0642300	cytochrome b561, putative, expressed	429.934	1.1177	0.287473	3.88801	0.000101071	0.000473137	313.129	318.172	652.909	717.955	274.756	302.686
LOC_Os02g42940	Os02g0643000	MSP domain containing protein, expressed	244.539	3.18586	0.507915	6.27242	3.55473e-10	4.21623e-09	90.0245	44.1545	609.168	611.727	40.6254	71.5343
LOC_Os02g42960	Os02g0643500	thylakoid lumenal protein, putative, expressed	1011.82	3.55994	0.344659	10.3289	5.21692e-25	2.86447e-23	221.799	212.981	3060.78	2064.12	271.014	240.227
LOC_Os02g43150	Os02g0645600	GATA zinc finger domain containing protein, expressed	261.665	-1.17352	0.378994	-3.09641	0.00195877	0.00673013	396.63	311.679	185.631	126.375	267.807	281.866
LOC_Os02g43280	Os02g0647900	aldehyde dehydrogenase, putative, expressed	47.2605	5.34015	0.906748	5.88934	3.8774e-09	3.93848e-08	0	6.49331	122.687	141.027	7.48363	5.87222
LOC_Os02g43290	Os02g0648100	protein kinase domain containing protein, expressed	56.7709	-2.90466	0.856095	-3.39292	0.000691509	0.00266974	213.971	61.0372	8.53476	29.3043	13.8982	13.8798
LOC_Os02g43340	Os02g0649400	hydrolase, alpha/beta fold family domain containing protein, expressed	111.822	1.70616	0.457307	3.73088	0.000190808	0.000841261	76.9774	58.4398	186.698	256.412	38.4872	53.9176
LOC_Os02g43350	Os02g0649700	OsFtsH7 FtsH protease, homologue of AtFtsH7, expressed	2024.07	2.64088	0.278567	9.48023	2.53722e-21	1.03874e-19	750.204	648.033	4671.71	4047.65	1068.55	958.239
LOC_Os02g43360	Os02g0649800	cytochrome b5-like Heme/Steroid binding domain containing protein, expressed	2029.96	-4.65644	0.445811	-10.4449	1.54667e-25	8.81483e-24	5394.94	2659.66	140.824	179.489	1767.2	2037.66
LOC_Os02g43500	Os02g0651300	OR, putative, expressed	3855.31	1.28502	0.311017	4.13169	3.60103e-05	0.000185719	2167.11	2288.24	6038.34	4816.89	4455.96	3365.31
LOC_Os02g43600	Os02g0652600	50S ribosomal protein L19, chloroplast precursor, putative, expressed	497.117	4.55923	0.88022	5.17965	2.22299e-07	1.70799e-06	9.13292	98.6984	1589.6	952.389	226.647	106.234
LOC_Os02g43690	Os02g0653800	ras-related protein, putative, expressed	618.468	-1.01326	0.321071	-3.15588	0.00160012	0.00559956	1026.8	740.238	423.537	452.385	532.407	535.439
LOC_Os02g43700	Os02g0653900	triacylglycerol lipase like protein, putative, expressed	615.846	2.52455	0.321729	7.84684	4.26662e-15	9.76237e-14	241.37	206.487	1464.78	1109.9	333.556	338.987
LOC_Os02g43780	None	hAT dimerisation domain-containing protein, putative, expressed	286.823	2.51387	0.43252	5.81215	6.16749e-09	6.10297e-08	140.908	92.2051	706.251	624.548	59.869	97.1585
LOC_Os02g43830	Os02g0655300	3-isopropylmalate dehydratase small subunit 2, putative, expressed	821.34	1.25796	0.272026	4.6244	3.75682e-06	2.34796e-05	561.022	597.385	1466.91	1302.21	480.556	519.958
LOC_Os02g43860	Os02g0655700	amino acid permease, putative, expressed	973.504	-1.41867	0.415437	-3.41489	0.000638067	0.00248429	1422.13	757.12	369.128	446.89	1514.37	1331.39
LOC_Os02g43906	Os02g0656200	ceramide kinase-related, putative, expressed	300.457	-1.73121	0.386597	-4.47808	7.53178e-06	4.44095e-05	463.169	296.095	118.42	109.891	401.978	413.19
LOC_Os02g43912	Os02g0656200	ceramide kinase-related, putative, expressed	122.848	-1.77621	0.460809	-3.85454	0.000115947	0.000535094	197.01	128.568	42.6738	53.114	171.589	144.136
LOC_Os02g43930	Os02g0656500	chaperone protein dnaJ, putative, expressed	2647.55	-1.24855	0.293801	-4.24963	2.14125e-05	0.000115763	3638.81	2866.15	1273.81	1465.21	3509.29	3132.03
LOC_Os02g43940	Os02g0656600	AP2 domain containing protein, expressed	497.168	-4.95331	1.03167	-4.80127	1.57663e-06	1.04978e-05	61.321	1041.53	22.4037	12.8206	1203.79	641.139
LOC_Os02g44000	Os02g0657600	amino acid kinase, putative, expressed	194.512	-4.46204	0.717145	-6.22195	4.91026e-10	5.69792e-09	170.916	593.489	14.9358	20.1467	228.251	139.332
LOC_Os02g44102	Os02g0658400	remorin C-terminal domain containing protein, putative, expressed	85.7271	1.49496	0.445104	3.35867	0.000783197	0.00297978	41.7505	44.1545	136.556	104.397	96.7526	90.7524
LOC_Os02g44104	Os02g0658500	F-box family protein, putative, expressed	197.122	2.01181	0.372588	5.39957	6.68e-08	5.62589e-07	95.2433	74.0238	364.861	316.853	180.676	151.076
LOC_Os02g44120	Os02g0659100	ZOS2-13 - C2H2 zinc finger protein, expressed	29.2304	-7.49169	1.77288	-4.22571	2.38187e-05	0.000127638	76.9774	15.584	0	0	57.7308	25.0904
LOC_Os02g44155	Os02g0660100	expressed protein	37.0186	8.82335	1.59243	5.5408	3.01101e-08	2.68558e-07	0	0	130.155	86.0813	2.13818	3.73686
LOC_Os02g44370	Os02g0663100	scarecrow, putative, expressed	335.442	1.24162	0.293498	4.23044	2.33237e-05	0.000125074	249.198	245.447	599.567	569.602	181.745	167.091
LOC_Os02g44630	Os02g0666200	aquaporin protein, putative, expressed	2220.34	3.72008	0.454868	8.17838	2.87691e-16	7.41866e-15	294.863	624.657	6992.1	5124.59	155.553	130.256
LOC_Os02g44642	Os02g0666300	STE_MEKK_ste11_MAP3K.10 - STE kinases include homologs to sterile 7, sterile 11 and sterile 20 from yeast, expressed	136.83	1.35363	0.398966	3.39285	0.000691692	0.00266999	105.681	77.9198	259.243	208.793	87.6653	81.6772
LOC_Os02g44710	Os02g0667100	expressed protein	56.1013	7.95586	1.72448	4.61349	3.95961e-06	2.46444e-05	0	1.29866	268.845	53.114	3.20727	10.1429
LOC_Os02g44720	Os02g0667300	expressed protein	117.996	6.15786	0.974355	6.31993	2.61686e-10	3.17921e-09	2.6094	6.49331	538.757	109.891	33.1418	17.0828
LOC_Os02g44780	Os02g0668100	polyprenyl synthetase, putative, expressed	634.073	1.25202	0.336455	3.72121	0.000198274	0.000869733	377.059	464.921	1166.06	837.004	470.934	488.462
LOC_Os02g44870	Os02g0669100	dehydrin, putative, expressed	971.528	2.72972	0.559224	4.88126	1.05412e-06	7.2371e-06	477.521	206.487	2132.62	2404.78	188.694	419.063
LOC_Os02g44880	Os02g0669500,Os02g0669600	expressed protein	479.23	-1.25725	0.383496	-3.27839	0.00104401	0.00384788	409.677	679.201	233.639	221.614	699.719	631.53
LOC_Os02g44930	Os02g0670400	HMG1/2, putative, expressed	58.7719	1.53405	0.50504	3.03749	0.00238556	0.0080095	46.9693	32.4666	107.751	122.712	19.2436	23.4889
LOC_Os02g44940	Os02g0670500	RALFL8 - Rapid ALkalinization Factor RALF family protein precursor, expressed	128.68	1.49373	0.482494	3.09585	0.00196251	0.00674195	95.2433	66.2318	229.372	225.277	56.1272	99.8277
LOC_Os02g44980	Os02g0670900	transmembrane amino acid transporter protein, putative, expressed	886.051	2.75917	0.568523	4.85322	1.21475e-06	8.2369e-06	360.098	201.293	2295.85	1503.68	268.876	686.515
LOC_Os02g45000	Os02g0671200	expressed protein	171.732	2.8665	0.382669	7.4908	6.8456e-14	1.3542e-12	49.5787	63.6345	443.807	380.956	45.4363	46.9777
LOC_Os02g45054	Os02g0672100	ZOS2-15 - C2H2 zinc finger protein, expressed	1985.96	-1.1334	0.294682	-3.84617	0.000119979	0.000551892	1503.02	1620.73	650.775	774.732	4078.58	3287.91
LOC_Os02g45170	Os02g0673500	helix-loop-helix DNA-binding protein, putative, expressed	1619.43	-1.80673	0.385798	-4.68309	2.82578e-06	1.80773e-05	1623.05	2689.53	678.513	553.118	2318.86	1853.48
LOC_Os02g45180	Os02g0673600	ORM1, putative, expressed	780.18	-3.29992	0.323363	-10.205	1.88326e-24	9.97549e-23	1619.14	1237.63	138.69	152.016	728.05	805.561
LOC_Os02g45250	Os02g0674800	homeobox and START domains containing protein, putative, expressed	1737.81	-1.00772	0.293929	-3.42845	0.00060704	0.00237416	1262.95	1194.77	575.029	648.357	3777.09	2968.67
LOC_Os02g45320	Os02g0675800	OsFBX58 - F-box domain containing protein, expressed	218.369	1.6868	0.449823	3.74992	0.000176892	0.000785444	117.423	97.3997	322.187	369.967	142.723	260.513
LOC_Os02g45344	Os02g0676000	O-acyltransferase, putative, expressed	1088.8	-1.3726	0.339762	-4.03988	5.34793e-05	0.00026665	1726.12	1189.58	549.425	576.928	1120.41	1370.36
LOC_Os02g45380	Os02g0676400	MATE domain containing protein, expressed	34.4603	-4.11508	1.16758	-3.52444	0.000424379	0.0017251	66.5398	19.4799	4.26738	0	74.3017	42.1732
LOC_Os02g45450	Os02g0677300	dehydration-responsive element-binding protein, putative, expressed	473.665	3.65782	0.503045	7.27135	3.55922e-13	6.49839e-12	104.376	85.7117	1662.14	734.439	109.047	146.272
LOC_Os02g45460	Os02g0677600	expressed protein	250.89	4.36517	0.603384	7.23449	4.67291e-13	8.36885e-12	20.8752	38.9599	741.457	490.847	150.207	62.9929
LOC_Os02g45540	Os02g0678400	synthase, putative, expressed	241.911	1.83456	0.548797	3.34287	0.000829178	0.00313722	76.9774	214.279	562.227	476.195	53.989	67.7974
LOC_Os02g45600	Os02g0679500	rhoGAP domain containing protein, expressed	122.368	-1.86971	0.449581	-4.15878	3.19956e-05	0.000166926	241.37	151.944	51.2086	56.7771	115.462	117.444
LOC_Os02g45660	Os02g0680600	2-C-methyl-D-erythritol 2,4-cyclodiphosphate synthase, chloroplast precursor, putative, expressed	865.671	2.0464	0.419708	4.87579	1.08376e-06	7.42925e-06	541.451	328.562	2086.75	1505.51	303.621	428.138
LOC_Os02g45670	Os02g0680700	myb-like DNA-binding domain containing protein, expressed	642.128	3.42128	0.318059	10.7567	5.50874e-27	3.66902e-25	161.783	123.373	1614.14	1439.57	267.272	246.633
LOC_Os02g45690	Os02g0681000	uncharacterized mscS family protein, putative, expressed	550.153	5.79636	0.446589	12.9792	1.60565e-38	2.39381e-36	22.1799	35.0639	1712.29	1468.88	38.4872	24.0227
LOC_Os02g45700	Os02g0681100	fringe-related protein, putative, expressed	93.0923	5.67028	0.7028	8.06814	7.13797e-16	1.77558e-14	2.6094	7.79198	269.912	260.076	11.2254	6.93989
LOC_Os02g45760	Os02g0681900	chitin-inducible gibberellin-responsive protein 2, putative, expressed	317.127	-2.68332	0.643776	-4.1681	3.07143e-05	0.000160875	773.688	229.863	56.5428	100.733	327.141	414.792
LOC_Os02g45780	Os02g0682300	zinc finger, C3HC4 type domain containing protein, expressed	2696.88	-2.61267	0.740833	-3.52667	0.000420828	0.00171314	7892.14	1283.08	668.912	831.509	3357.48	2148.16
LOC_Os02g45810	Os02g0682500	WD domain, G-beta repeat domain containing protein, expressed	258.776	-2.61601	0.390493	-6.69925	2.09498e-11	2.98306e-10	440.989	362.327	77.8797	51.2825	297.207	322.972
LOC_Os02g45860	Os02g0683800	expressed protein	12.1002	7.24294	1.87621	3.86041	0.000113199	0.000523703	0	0	34.139	38.4619	0	0
LOC_Os02g45930	Os02g0684400	expressed protein	461.507	3.25951	0.42675	7.63797	2.20669e-14	4.62111e-13	143.517	77.9198	1203.4	915.759	231.992	196.452
LOC_Os02g46080	Os02g0685600	protein phosphatase 2C, putative, expressed	57.6372	-1.7392	0.58029	-2.99712	0.00272541	0.00901079	52.1881	92.2051	21.3369	21.9782	74.8363	83.2787
LOC_Os02g46220	Os02g0687500	expressed protein	807.005	1.34765	0.415216	3.24567	0.00117174	0.0042532	557.108	427.26	1368.76	1135.54	868.101	485.259
LOC_Os02g46260	Os02g0687900	OsSCP9 - Putative Serine Carboxypeptidase homologue, expressed	907.821	-1.94699	0.380906	-5.11148	3.19643e-07	2.39538e-06	863.713	1445.41	272.045	327.842	1249.77	1288.15
LOC_Os02g46320	Os02g0688500	glucosyltransferase, putative, expressed	199.962	-1.54691	0.427707	-3.61676	0.000298311	0.00126043	310.519	322.068	77.8797	141.027	163.571	184.708
LOC_Os02g46340	Os02g0688800	RING-H2 finger protein ATL3J, putative, expressed	133.136	-2.36955	0.519603	-4.5603	5.10796e-06	3.0928e-05	150.041	276.615	40.5401	42.1249	118.134	171.362
LOC_Os02g46380	Os02g0689200	purine permease, putative, expressed	1091.08	-2.27617	0.404281	-5.63018	1.80024e-08	1.65891e-07	1693.5	1518.14	233.639	432.238	1463.58	1205.41
LOC_Os02g46460	Os02g0689900	peptide transporter PTR2, putative, expressed	134.623	9.27329	1.52265	6.09024	1.12743e-09	1.24111e-08	1.3047	0	346.725	459.711	0	0
LOC_Os02g46510	Os02g0690700	adaptor complexes medium subunit family domain containing protein, expressed	1364.72	-1.54858	0.284056	-5.45168	4.98973e-08	4.30049e-07	1760.04	1853.19	545.158	692.314	1676.87	1660.77
LOC_Os02g46650	Os02g0693400	ubiquitin carboxyl-terminal hydrolase domain containing protein, expressed	648.987	-2.271	0.421355	-5.38976	7.05522e-08	5.90655e-07	1309.92	701.278	227.238	188.646	696.512	770.328
LOC_Os02g46680	Os02g0693700	multidrug resistance protein, putative, expressed	48.3762	-3.61203	0.969475	-3.72576	0.000194731	0.00085671	105.681	97.3997	10.6684	5.49455	10.1563	60.8575
LOC_Os02g46690	Os02g0694100	OsFBD8 - F-box and FBD domain containing protein, expressed	163.208	-4.9212	0.946782	-5.19782	2.01641e-07	1.56313e-06	720.196	74.0238	11.7353	14.6521	71.0944	87.5494
LOC_Os02g46700	Os02g0694201	GCN5-related N-acetyltransferase, putative, expressed	234.219	-1.27627	0.380582	-3.35347	0.000798055	0.00302965	429.247	299.991	135.489	166.668	176.4	197.52
LOC_Os02g46750	Os02g0694800	expressed protein	211.131	6.25746	0.657662	9.5147	1.82232e-21	7.65153e-20	2.6094	12.9866	667.845	525.646	35.8145	21.8873
LOC_Os02g46780	Os02g0695200	MYB family transcription factor, putative, expressed	15.4148	-5.51432	1.68362	-3.27527	0.0010556	0.00388357	19.5705	45.4532	0	1.83152	6.94908	18.6843
LOC_Os02g46830	Os02g0695600	expressed protein	113.281	-4.47067	0.659609	-6.77775	1.22065e-11	1.79485e-10	153.955	123.373	4.26738	9.15759	224.509	164.422
LOC_Os02g46839	Os02g0695700	expressed protein	544.116	-3.54044	0.384212	-9.21481	3.11826e-20	1.16415e-18	1102.47	979.192	105.618	71.4292	581.585	424.401
LOC_Os02g46850	Os02g0695800	oligopeptide transporter, putative, expressed	1367.8	-4.10289	0.41159	-9.9684	2.09584e-23	1.02125e-21	2721.61	2312.92	179.23	111.723	1747.96	1133.34
LOC_Os02g46860	Os02g0695900	oligopeptide transporter 4, putative, expressed	303.097	-6.79156	0.753806	-9.0097	2.06619e-19	7.23391e-18	520.576	488.297	6.40107	1.83152	542.563	258.911
LOC_Os02g46910	Os02g0696500	glycosyl hydrolases family 16, putative, expressed	457.688	-3.60103	0.648433	-5.55342	2.80126e-08	2.50644e-07	1248.6	398.689	85.3476	49.451	347.989	616.049
LOC_Os02g46930	Os02g0696700	jmjC domain containing protein, expressed	1186.57	-3.2496	0.382516	-8.49534	1.97348e-17	5.77723e-16	1229.03	1463.59	104.551	181.32	1975.14	2165.78
LOC_Os02g46980	Os02g0697500	pentatricopeptide, putative, expressed	1119.36	6.23154	0.462628	13.4699	2.35323e-41	4.34228e-39	31.3129	50.6478	3751.03	2406.61	283.843	192.715
LOC_Os02g47000	Os02g0697700	expressed protein	318.684	1.03769	0.318857	3.25439	0.00113635	0.00414343	254.417	242.85	467.278	554.95	180.142	212.467
LOC_Os02g47020	Os02g0698000	phosphoribulokinase/Uridine kinase family protein, expressed	8894.54	8.35374	0.468555	17.8287	4.23132e-71	3.66367e-68	45.6646	114.282	28643.7	23687	415.876	460.702
LOC_Os02g47090	Os02g0699000	peptide transporter PTR2, putative, expressed	373.612	-7.30425	0.806614	-9.05545	1.36005e-19	4.8065e-18	1386.9	424.663	3.20053	9.15759	219.698	198.054
LOC_Os02g47100	None	expressed protein	20.7826	-4.87196	1.32326	-3.68179	0.000231601	0.00100027	50.8834	24.6746	2.13369	0	19.7782	27.2257
LOC_Os02g47120	Os02g0699400	region found in RelA/SpoT proteins containing protein, expressed	935.634	3.28047	0.340329	9.63911	5.46593e-22	2.40801e-20	232.237	222.071	2312.92	2100.75	444.741	301.084
LOC_Os02g47180	Os02g0700100	WD repeat-containing protein, putative, expressed	54.723	-1.91633	0.571372	-3.3539	0.000796812	0.00302595	90.0245	87.0104	27.738	18.3152	63.6108	41.6393
LOC_Os02g47200	Os02g0700400	transposon protein, putative, unclassified, expressed	73.5849	5.68329	0.757762	7.5001	6.37669e-14	1.26813e-12	3.91411	3.89599	206.968	194.141	19.7782	12.8121
LOC_Os02g47310	Os02g0701600	Cyclopropane-fatty-acyl-phospholipid synthase, putative, expressed	1097.92	2.49299	0.344367	7.23933	4.50911e-13	8.10776e-12	387.497	490.895	2811.14	2131.89	431.378	334.716
LOC_Os02g47320	Os02g0701700	vacuolar ATPase G subunit, putative, expressed	109.362	1.58374	0.422476	3.74872	0.000177742	0.000788749	82.1962	66.2318	189.898	256.412	30.469	30.9626
LOC_Os02g47350	Os02g0701900	oxidoreductase, short chain dehydrogenase/reductase family, putative, expressed	182.451	-1.35508	0.357046	-3.79525	0.000147496	0.000665684	241.37	298.692	109.885	100.733	177.469	166.557
LOC_Os02g47360	Os02g0702000	PPR repeat domain containing protein, putative, expressed	369.887	1.3154	0.36948	3.56014	0.000370654	0.00153273	206.143	280.511	707.318	501.836	268.876	254.641
LOC_Os02g47370	Os02g0702100	transcription factor TF2, putative, expressed	694.891	-2.95835	0.654195	-4.52212	6.1222e-06	3.65601e-05	1458.66	440.247	73.6123	172.163	1073.37	951.299
LOC_Os02g47390	Os02g0702300	expressed protein	345.546	4.4949	0.751975	5.97745	2.26653e-09	2.38989e-08	45.6646	40.2585	1194.87	741.765	6.94908	43.7747
LOC_Os02g47450	Os02g0703300	expressed protein	1159.96	-4.13397	0.584735	-7.06983	1.55126e-12	2.58682e-11	2828.59	1063.6	120.553	100.733	1892.29	953.968
LOC_Os02g47510	Os02g0704000	9-cis-epoxycarotenoid dioxygenase 1, chloroplast precursor, putative, expressed	3845.43	7.85555	0.434437	18.0821	4.40586e-73	4.13269e-70	30.0082	67.5305	12316.7	10278.5	196.178	183.64
LOC_Os02g47600	Os02g0704900	soluble inorganic pyrophosphatase, putative, expressed	169.696	1.59033	0.525503	3.02629	0.00247571	0.0082719	91.3292	106.49	311.519	283.885	158.225	66.7297
LOC_Os02g47620	Os02g0705100	hydrolase, alpha/beta fold family domain containing protein, expressed	142.781	4.52247	0.584385	7.73886	1.00315e-14	2.19465e-13	18.2658	11.688	369.128	318.684	93.0108	45.91
LOC_Os02g47650	Os02g0705400	universal stress protein domain containing protein, putative, expressed	591.465	-3.67161	0.606806	-6.05072	1.44201e-09	1.56295e-08	1132.48	433.753	38.4064	86.0813	1043.97	814.103
LOC_Os02g47660	Os02g0705500	basic helix-loop-helix, putative, expressed	362.544	-3.15735	0.536118	-5.88929	3.87865e-09	3.93848e-08	902.854	362.327	70.4118	71.4292	440.999	327.243
LOC_Os02g47800	Os02g0707100	monodehydroascorbate reductase, putative, expressed	1440.25	2.47509	0.262941	9.41308	4.81787e-21	1.92646e-19	577.983	507.777	3118.39	2917.61	757.984	761.786
LOC_Os02g47810	Os02g0707200	dof zinc finger domain containing protein, putative, expressed	277.772	-3.87377	0.689284	-5.61999	1.90972e-08	1.74976e-07	593.64	279.213	20.2701	40.2934	196.178	537.041
LOC_Os02g47840	Os02g0707900	universal stress protein domain containing protein, putative, expressed	929.584	-1.82538	0.506543	-3.6036	0.000313842	0.00131961	619.734	371.418	138.69	141.027	2951.76	1354.88
LOC_Os02g47920	Os02g0709000	ZOS2-16 - C2H2 zinc finger protein, expressed	165.084	-3.50195	0.508945	-6.8808	5.95186e-12	9.08396e-11	360.098	542.841	29.8717	51.2825	2.67272	3.73686
LOC_Os02g47930	Os02g0709100	expressed protein	97.5572	-2.54112	0.486062	-5.22798	1.71372e-07	1.3447e-06	181.354	259.733	40.5401	34.7988	40.0909	28.8272
LOC_Os02g48080	Os02g0710500	cysteine-rich receptor-like protein kinase 7 precursor, putative, expressed	233.996	-1.87213	0.432852	-4.3251	1.5246e-05	8.4871e-05	343.137	292.199	64.0107	111.723	260.323	332.581
LOC_Os02g48100	Os02g0710800	DEAD-box ATP-dependent RNA helicase, putative, expressed	119.643	1.57837	0.483211	3.26642	0.00108916	0.00398817	58.7116	92.2051	216.569	234.434	72.1635	43.7747
LOC_Os02g48110	Os02g0710900	DnaK family protein, putative, expressed	2647.77	-1.9037	0.538927	-3.53239	0.000411822	0.00167877	2184.07	6056.96	881.214	1322.36	2468.53	2973.48
LOC_Os02g48190	Os02g0712500	expressed protein	653.553	-5.3014	0.561575	-9.44025	3.71906e-21	1.49774e-19	1549.99	603.878	25.6043	29.3043	802.886	909.66
LOC_Os02g48200	Os02g0712600	lectin-like protein kinase, putative, expressed	60.9473	-7.4591	1.50584	-4.95344	7.29131e-07	5.13852e-06	71.7586	174.021	0	1.83152	71.629	46.4439
LOC_Os02g48210	Os02g0712700	lectin-like protein kinase, putative, expressed	270.1	-5.54579	0.5009	-11.0717	1.72196e-28	1.30083e-26	604.077	522.062	12.8021	10.9891	268.876	201.791
LOC_Os02g48320	Os02g0713700	DNA binding protein, putative, expressed	131.329	-3.95708	0.907711	-4.35941	1.30413e-05	7.34885e-05	369.231	111.685	6.40107	25.6412	66.2835	208.731
LOC_Os02g48330	Os02g0713900	3-hydroxy-3-methylglutaryl-coenzyme A reductase, putative, expressed	207.357	-3.35718	0.702193	-4.78099	1.74432e-06	1.15291e-05	257.026	120.776	10.6684	27.4728	568.221	259.979
LOC_Os02g48340	Os02g0714000	RNA recognition motif containing protein, putative, expressed	4372.86	-2.92152	0.562553	-5.19332	2.06582e-07	1.59923e-06	6182.98	1906.44	487.548	580.591	9261.52	7818.05
LOC_Os02g48480	Os02g0715400	expressed protein	166.58	1.21115	0.387327	3.12694	0.00176636	0.00612039	91.3292	118.178	267.778	216.119	139.516	166.557
LOC_Os02g48570	Os02g0716800	peptide transporter PTR2, putative, expressed	260.268	-3.19191	0.993619	-3.21241	0.00131626	0.00471391	583.202	40.2585	35.2059	32.9673	268.341	601.635
LOC_Os02g48630	Os02g0717500	expressed protein	1736.63	-3.92986	0.737082	-5.33165	9.73269e-08	7.94713e-07	5227.94	964.906	134.422	272.896	2002.94	1816.65
LOC_Os02g48640	Os02g0717600	expressed protein	2755.89	-3.47209	0.331283	-10.4807	1.05914e-25	6.17705e-24	4375.97	3559.63	305.118	412.091	4337.3	3545.22
LOC_Os02g48670	Os02g0717900	slowmo homolog, putative, expressed	175.716	-3.80393	0.694075	-5.48058	4.23925e-08	3.69899e-07	370.535	124.672	23.4706	10.9891	302.018	222.61
LOC_Os02g48690	None	expressed protein	9.15734	-6.69672	1.84763	-3.62449	0.00028953	0.00122517	20.8752	32.4666	0	0	0.534545	1.06768
LOC_Os02g48710	Os02g0718600	expressed protein	146.547	-4.72278	0.580311	-8.13837	4.00629e-16	1.02256e-14	431.856	235.058	13.869	10.9891	101.029	86.4817
LOC_Os02g48770	Os02g0719600	SAM dependent carboxyl methyltransferase, putative, expressed	48.1333	3.77375	0.740863	5.09373	3.51092e-07	2.61368e-06	10.4376	7.79198	76.8128	173.994	8.55272	11.2106
LOC_Os02g48850	Os02g0720400	plant-specific domain TIGR01615 family protein, expressed	39.7919	-8.78596	2.04265	-4.30127	1.69824e-05	9.38638e-05	223.104	3.89599	0	0	5.34545	6.40605
LOC_Os02g48860	Os02g0720500	aspartic proteinase nepenthesin-2 precursor, putative, expressed	402.224	-3.09793	0.412112	-7.5172	5.59617e-14	1.12227e-12	400.544	598.684	56.5428	60.4401	739.81	557.327
LOC_Os02g48870	Os02g0720600	aspartic proteinase nepenthesin-2 precursor, putative, expressed	264.149	-3.74733	0.85082	-4.40437	1.06093e-05	6.08347e-05	122.642	983.088	43.7406	38.4619	243.752	153.211
LOC_Os02g48900	Os02g0720900	aspartic proteinase nepenthesin-1 precursor, putative, expressed	139.243	3.14355	0.455401	6.90282	5.09811e-12	7.85011e-11	31.3129	45.4532	336.056	342.494	48.109	32.0303
LOC_Os02g48990	Os02g0721800	phosphatidylinositol transfer, putative, expressed	316.342	-1.39411	0.351556	-3.96553	7.32316e-05	0.0003553	418.809	458.428	173.896	159.342	398.77	288.806
LOC_Os02g49050	Os02g0722300	transmembrane 9 superfamily member, putative, expressed	539.367	-1.6027	0.313005	-5.12037	3.04934e-07	2.29357e-06	756.727	938.933	253.909	305.863	485.901	494.868
LOC_Os02g49080	Os02g0722700	KH domain containing protein, putative, expressed	856.754	1.18446	0.340415	3.47946	0.000502421	0.00200541	493.177	712.966	1512.79	1227.12	618.468	576.011
LOC_Os02g49230	Os02g0724000	CCT/B-box zinc finger protein, putative, expressed	1052.82	-3.63885	0.334885	-10.866	1.67463e-27	1.17443e-25	1538.24	1989.55	123.754	161.174	1197.91	1306.3
LOC_Os02g49240	Os02g0724100	expressed protein	313.641	-3.37082	0.376473	-8.95368	3.43832e-19	1.18173e-17	480.13	612.969	48.008	58.6086	318.054	364.077
LOC_Os02g49320	Os02g0725100	sucrase-related, putative, expressed	3010.23	-1.15591	0.384417	-3.0069	0.00263922	0.00875412	2883.39	2255.78	1136.19	1170.34	6711.74	3903.96
LOC_Os02g49326	Os02g0725200	SET domain-containing protein, putative, expressed	859.473	3.29443	0.441108	7.46853	8.10954e-14	1.59026e-12	133.08	271.421	2273.45	1694.15	400.374	384.363
LOC_Os02g49332	Os02g0725300	CSLE2 - cellulose synthase-like family E, expressed	479.85	-1.26502	0.304003	-4.16121	3.1657e-05	0.000165518	637.999	603.878	277.38	238.097	516.905	604.838
LOC_Os02g49440	Os02g0726300	dof zinc finger domain containing protein, putative, expressed	1044.87	2.81734	0.394598	7.13977	9.34899e-13	1.6108e-11	191.791	337.652	2100.62	1630.05	1022.05	987.066
LOC_Os02g49470	Os02g0726600	tic20 protein-related, putative, expressed	197.054	2.02344	0.392444	5.15599	2.523e-07	1.91884e-06	84.8057	107.789	448.075	333.336	94.0799	114.241
LOC_Os02g49520	Os02g0727300	armadillo/beta-catenin repeat family protein, putative, expressed	139.671	2.50091	0.749237	3.33795	0.000843994	0.00318761	20.8752	93.5037	354.192	293.043	53.4545	22.955
LOC_Os02g49570	Os02g0728100	OsProtIV1 - Putative Protease IV homologue; Domain 2 is a SPH, expressed	187.195	3.38832	0.443758	7.63552	2.24912e-14	4.70122e-13	32.6176	49.3492	496.083	360.809	102.098	82.211
LOC_Os02g49640	None	expressed protein	137.267	-1.67099	0.523607	-3.1913	0.00141635	0.00502519	216.581	253.239	72.5454	75.0922	64.1454	142.001
LOC_Os02g49680	Os02g0729400	arsenate reductase, putative, expressed	942.312	6.98394	0.634653	11.0043	3.64152e-28	2.67029e-26	7.82821	35.0639	3413.9	2016.5	105.305	75.2711
LOC_Os02g49700	Os02g0729700	homeobox associated leucine zipper, putative, expressed	3667.41	1.07096	0.299178	3.57967	0.000344034	0.00143318	1839.63	2479.15	4474.35	4598.94	4027.26	4585.13
LOC_Os02g49710	None	RING finger protein, putative, expressed	90.414	-3.50503	0.624537	-5.6122	1.99766e-08	1.82366e-07	78.2821	77.9198	5.33422	9.15759	180.676	191.114
LOC_Os02g49720	Os02g0730000	aldehyde dehydrogenase, putative, expressed	972.774	-6.55819	0.729949	-8.98445	2.6003e-19	8.99202e-18	498.396	275.317	3.20053	5.49455	2316.18	2738.05
LOC_Os02g49820	Os02g0730800	RNA recognition motif family protein, expressed	327.543	3.4223	0.461401	7.41718	1.1964e-13	2.29807e-12	49.5787	94.8024	838.54	708.797	163.036	110.504
LOC_Os02g49840	Os02g0731200	OsMADS57 - MADS-box family gene with MIKCc type-box, expressed	238.527	1.32263	0.393455	3.36158	0.000774982	0.00295301	121.337	196.098	368.061	426.744	165.174	153.745
LOC_Os02g49850	Os02g0731400	plastocyanin-like domain containing protein, putative, expressed	30.5098	5.45059	1.13412	4.80602	1.53964e-06	1.02697e-05	1.3047	2.59733	123.754	45.7879	4.27636	5.33838
LOC_Os02g49870	Os02g0731600,Os02g0731800	expressed protein	1811.75	5.04352	0.623184	8.09314	5.81455e-16	1.45765e-14	62.6257	224.669	5820.71	3653.88	678.337	430.273
LOC_Os02g49880	Os02g0731700	CCT/B-box zinc finger protein, putative, expressed	1489.72	3.16213	0.547451	5.77609	7.64569e-09	7.46724e-08	170.916	476.609	3507.79	2287.57	1418.68	1076.75
LOC_Os02g50010	Os02g0732900	APO, putative, expressed	872.498	1.69366	0.413141	4.09948	4.14074e-05	0.00021104	298.777	570.113	1522.39	1287.56	820.526	735.628
LOC_Os02g50100	Os02g0733800	SET domain-containing protein, putative, expressed	173.42	2.06336	0.6792	3.03793	0.00238212	0.00799914	30.0082	123.373	347.791	293.043	153.414	92.8878
LOC_Os02g50130	Os02g0734300	hydrolase, NUDIX family, domain containing protein, expressed	2014.89	1.87177	0.281965	6.63832	3.17287e-11	4.37402e-10	999.402	1201.26	4115.89	3937.76	993.719	841.328
LOC_Os02g50230	Os02g0735100	peptidase, putative, expressed	155.572	1.50378	0.392533	3.83097	0.000127637	0.000583425	86.1104	101.296	257.11	274.728	89.8035	124.384
LOC_Os02g50240	Os02g0735200	glutamine synthetase, catalytic domain containing protein, expressed	4950.62	-1.99803	0.253536	-7.88064	3.257e-15	7.57455e-14	8734.98	8147.81	2062.21	2164.85	4567.15	4026.74
LOC_Os02g50280	Os02g0735800	pentatricopeptide, putative, expressed	124.079	2.94576	0.658107	4.4761	7.60183e-06	4.47991e-05	28.7035	49.3492	396.866	203.298	47.5745	18.6843
LOC_Os02g50330	Os02g0736200	RNA-dependent RNA polymerase, putative, expressed	116.168	1.90813	0.546184	3.49357	0.000476614	0.00191087	36.5317	92.2051	237.906	245.423	46.5054	38.4363
LOC_Os02g50340	Os02g0736300	membrane attack complex component/perforin/complement C9, putative, expressed	756.859	-2.36294	0.747923	-3.15934	0.00158127	0.00554133	1527.81	596.086	70.4118	344.325	883.068	1119.46
LOC_Os02g50350	Os02g0736400	dihydroorotate dihydrogenase protein, putative, expressed	1155.62	-2.21853	0.537713	-4.12586	3.69359e-05	0.000189971	2127.97	1014.26	210.168	467.037	1511.69	1602.58
LOC_Os02g50374	Os02g0736900	expressed protein	45.6495	2.00142	0.580209	3.44947	0.000561681	0.00221912	26.094	19.4799	109.885	71.4292	23.52	23.4889
LOC_Os02g50460	Os02g0738200	immediate-early fungal elicitor protein CMPG1, putative, expressed	97.7157	-6.09008	0.876826	-6.9456	3.76842e-12	5.91595e-11	206.143	157.138	3.20053	1.83152	132.567	85.414
LOC_Os02g50480	Os02g0738400	histidine kinase, putative, expressed	764.043	-1.70731	0.314344	-5.43133	5.59352e-08	4.77698e-07	1533.03	1218.15	400.067	443.227	446.345	543.447
LOC_Os02g50560	Os02g0739000	DSHCT domain containing protein, expressed	2507.66	2.84379	0.382964	7.42574	1.12153e-13	2.15794e-12	682.359	802.574	6335.99	4322.38	1749.03	1153.62
LOC_Os02g50570	Os02g0739100	retrotransposon protein, putative, unclassified, expressed	1717.32	2.42789	0.420767	5.77016	7.91972e-09	7.70119e-08	816.744	545.438	4684.52	2642.88	830.148	784.208
LOC_Os02g50690	Os02g0740400	GDSL-like lipase/acylhydrolase, putative, expressed	81.866	-8.29764	1.7874	-4.64228	3.44578e-06	2.16861e-05	399.239	24.6746	1.06684	0	14.9673	51.2484
LOC_Os02g50710	Os02g0740600	expressed protein	191.751	-3.29593	0.754513	-4.36829	1.25226e-05	7.07423e-05	536.233	111.685	24.5374	42.1249	237.338	198.588
LOC_Os02g50730	Os02g0740700	metalloendoproteinase 1 precursor, putative, expressed	289.92	-2.89212	0.846641	-3.41599	0.000635498	0.00247643	1021.58	114.282	83.2139	69.5977	214.352	236.49
LOC_Os02g50740	Os02g0740900	WD domain, G-beta repeat domain containing protein, expressed	84.5358	5.98963	0.9605	6.23595	4.49036e-10	5.25127e-09	0	7.79198	349.925	144.69	2.67272	2.13535
LOC_Os02g50810	Os02g0741700	expressed protein	163.783	-1.82349	0.54577	-3.34113	0.000834368	0.00315632	242.675	237.655	37.3396	100.733	164.105	200.189
LOC_Os02g50900	Os02g0742700	expressed protein	114.559	-4.18425	0.805567	-5.19417	2.05634e-07	1.59245e-06	52.1881	172.722	5.33422	7.32607	219.163	230.618
LOC_Os02g50940	Os02g0743200	NHL repeat-containing protein, putative, expressed	417.204	-2.2983	0.457267	-5.02617	5.00361e-07	3.62307e-06	754.118	380.508	106.684	124.543	628.09	509.281
LOC_Os02g50960	Os02g0743400	auxin efflux carrier component, putative, expressed	141.009	-1.73015	0.450467	-3.8408	0.000122636	0.000562965	276.597	210.383	91.7487	53.114	106.374	107.835
LOC_Os02g51020	Os02g0744000	expressed protein	766.924	6.05454	0.838879	7.21742	5.29816e-13	9.45855e-12	5.21881	58.4398	2431.34	1800.38	206.334	99.8277
LOC_Os02g51060	Os02g0744600,Os02g0744650	CSLA6 - cellulose synthase-like family A; mannan synthase, expressed	98.7702	2.60483	0.610814	4.26452	2.00336e-05	0.000109147	15.6564	36.3626	185.631	130.038	142.189	82.7449
LOC_Os02g51070	Os02g0744700	starch synthase, putative, expressed	815.203	6.15501	0.543232	11.3304	9.28235e-30	7.88544e-28	16.9611	49.3492	2546.56	2179.51	61.4726	37.3686
LOC_Os02g51080	Os02g0744900	FAD binding domain containing protein, expressed	5868.35	8.71806	0.628864	13.8632	1.05872e-43	2.33665e-41	14.3517	67.5305	20882.4	13606.3	326.607	312.829
LOC_Os02g51100	Os02g0745000	arsenical pump-driving ATPase, putative, expressed	435.126	1.51503	0.319258	4.74548	2.08016e-06	1.36011e-05	232.237	272.719	762.794	679.493	366.163	297.348
LOC_Os02g51110	Os02g0745100	aquaporin protein, putative, expressed	58.0834	4.05555	0.712568	5.69145	1.25968e-08	1.18801e-07	5.21881	14.2853	152.559	172.163	3.20727	1.06768
LOC_Os02g51130	Os02g0745400	glycosyl transferase 8 domain containing protein, putative, expressed	85.2815	-1.98044	0.494008	-4.00893	6.09953e-05	0.000301587	88.7198	74.0238	22.4037	18.3152	152.88	155.347
LOC_Os02g51300	Os02g0747600	AP2 domain containing protein, expressed	173.906	2.02551	0.40094	5.05189	4.37451e-07	3.20744e-06	67.8445	106.49	334.989	375.461	76.9744	81.6772
LOC_Os02g51430	Os02g0749500	SEC6, putative, expressed	466.764	-1.59964	0.288189	-5.55066	2.84591e-08	2.54436e-07	741.071	715.563	238.973	241.76	405.719	457.499
LOC_Os02g51450	Os02g0749800	mTERF family protein, expressed	78.5547	4.34123	0.651404	6.66442	2.6572e-11	3.70166e-10	10.4376	9.09064	238.973	155.679	20.3127	36.8348
LOC_Os02g51470	Os02g0750100,Os02g0750200	ATP synthase F1, delta subunit family protein, putative, expressed	1970.95	5.44067	0.638683	8.51858	1.61515e-17	4.79686e-16	50.8834	189.605	6565.36	3879.15	703.461	437.213
LOC_Os02g51480	Os02g0750400	PPR repeat domain containing protein, putative, expressed	158.02	2.63642	0.515505	5.11425	3.14991e-07	2.36448e-06	39.1411	68.8291	422.471	247.255	97.2871	73.1358
LOC_Os02g51570	Os02g0751600	peptidyl-prolyl cis-trans isomerase, FKBP-type, putative, expressed	469.048	6.6932	0.949121	7.052	1.76367e-12	2.9087e-11	1.3047	24.6746	1734.69	954.221	77.509	21.8873
LOC_Os02g51710	Os02g0753300	wound/stress protein, putative, expressed	65.6169	4.07278	0.888619	4.58326	4.57776e-06	2.80573e-05	1.3047	16.8826	163.227	142.858	22.4509	46.9777
LOC_Os02g51780	Os02g0754100	ribonuclease protein, putative, expressed	308.411	1.72006	0.360041	4.77739	1.77584e-06	1.17203e-05	190.487	142.853	495.016	604.401	188.16	229.55
LOC_Os02g51790	Os02g0754300	ribosomal protein L29, putative, expressed	1176.55	3.27136	0.631082	5.18373	2.17496e-07	1.67681e-06	105.681	390.898	2788.73	2005.51	1108.11	660.357
LOC_Os02g51820	Os02g0754600	expressed protein	594.323	4.03262	0.354168	11.3862	4.90069e-30	4.37795e-28	90.0245	94.8024	1744.29	1278.4	161.967	196.452
LOC_Os02g51830	Os02g0754650,Os02g0754700	tRNA synthetase class II core domain containing protein, expressed	667.56	2.84131	0.397684	7.14465	9.02261e-13	1.55884e-11	151.345	254.538	1569.33	1338.84	392.89	298.415
LOC_Os02g51860	Os02g0755000	dehydration response related protein, putative, expressed	461.452	-2.45502	0.419719	-5.8492	4.9393e-09	4.94193e-08	596.249	388.3	98.1497	80.5868	941.333	664.094
LOC_Os02g51900	Os02g0755500	cytokinin-O-glucosyltransferase 2, putative, expressed	152.038	2.63735	0.690978	3.81683	0.000135176	0.000614514	100.462	22.0773	426.738	335.168	15.5018	12.2783
LOC_Os02g51910	Os02g0755600	cytokinin-O-glucosyltransferase 2, putative, expressed	108.366	3.3828	0.508779	6.64886	2.95373e-11	4.09197e-10	33.9223	16.8826	241.107	289.38	31.5381	37.3686
LOC_Os02g52130	Os02g0757700	OsFBX61 - F-box domain containing protein, expressed	58.819	4.10939	0.610837	6.72747	1.72641e-11	2.48815e-10	9.13292	9.09064	172.829	141.027	11.2254	9.60908
LOC_Os02g52150	Os02g0758000	heat shock 22 kDa protein, mitochondrial precursor, putative, expressed	4219.8	-3.89176	0.488612	-7.96492	1.65331e-15	3.98066e-14	2111.01	2883.03	180.297	155.679	13967.1	6021.69
LOC_Os02g52180	Os02g0758800	plastocyanin-like domain containing protein, putative, expressed	96.8341	-5.38425	0.693108	-7.76827	7.95648e-15	1.76469e-13	219.19	177.917	4.26738	5.49455	79.1126	95.0231
LOC_Os02g52210	Os02g0759400	zinc finger, C3HC4 type domain containing protein, expressed	2264.42	2.70102	0.373524	7.2312	4.78748e-13	8.56724e-12	918.51	649.331	5896.45	4296.74	1050.91	774.599
LOC_Os02g52250	Os02g0759800	SKIP/SNW domain containing protein, expressed	2103.28	-1.0492	0.279198	-3.75792	0.000171334	0.000762567	2566.35	2177.86	1095.65	1197.81	2997.19	2584.84
LOC_Os02g52260	Os02g0759900	expressed protein	526.463	6.28159	0.519794	12.0848	1.27112e-33	1.40272e-31	13.047	25.9733	1736.82	1298.55	31.0036	53.3838
LOC_Os02g52270	Os02g0760000	heat shock protein DnaJ, putative, expressed	118.361	2.12663	0.405323	5.24675	1.54803e-07	1.22193e-06	50.8834	68.8291	253.909	269.233	34.7454	32.5641
LOC_Os02g52280	Os02g0760200	expressed protein	52.6763	-1.89695	0.609503	-3.1123	0.00185637	0.0064037	75.6727	79.2184	21.3369	20.1467	78.0435	41.6393
LOC_Os02g52290	Os02g0760300	peptidyl-prolyl cis-trans isomerase, FKBP-type, putative, expressed	1818.75	1.39999	0.29588	4.73162	2.22736e-06	1.45046e-05	1283.83	1102.56	3242.14	3054.97	975.01	1253.98
LOC_Os02g52314	Os02g0760500	BTB1 - Bric-a-Brac,Tramtrack, Broad Complex BTB domain, expressed	469.704	-1.09144	0.285159	-3.82747	0.000129465	0.000590581	637.999	690.889	324.321	298.537	447.414	419.063
LOC_Os02g52340	Os02g0761000	OsMADS22 - MADS-box family gene with MIKCc type-box, expressed	1064.32	-1.15287	0.272275	-4.2342	2.29368e-05	0.000123205	1376.46	1207.76	551.559	611.727	1349.19	1289.22
LOC_Os02g52370	Os02g0761200	armadillo/beta-catenin repeat family protein, putative, expressed	203.193	-2.89413	0.464584	-6.22951	4.67893e-10	5.45479e-09	227.018	207.786	20.2701	40.2934	334.09	389.702
LOC_Os02g52380	Os02g0761300	DUF1645 domain containing protein, putative, expressed	98.6359	-5.23263	0.941302	-5.55893	2.71432e-08	2.43542e-07	86.1104	68.8291	1.06684	3.66304	205.265	226.881
LOC_Os02g52420	Os02g0761700	peptidase, M24 family protein, putative, expressed	407.102	2.05821	0.310739	6.62362	3.50512e-11	4.7707e-10	159.174	187.007	775.596	664.841	334.09	321.904
LOC_Os02g52450	Os02g0762100	regulator of ribonuclease, putative, expressed	81.3105	1.8611	0.493503	3.7712	0.000162465	0.000726799	43.0552	38.9599	160.027	137.364	66.8181	41.6393
LOC_Os02g52470	Os02g0762300	ATP-binding domain-containing protein, putative, expressed	275.138	-1.21687	0.356678	-3.41167	0.00064566	0.00251125	489.263	348.042	190.965	168.5	224.509	229.55
LOC_Os02g52560	Os02g0763200	xyloglucan fucosyltransferase, putative, expressed	968.025	-2.45665	0.325601	-7.54495	4.52463e-14	9.2013e-13	2065.34	1442.81	316.853	322.347	825.337	835.456
LOC_Os02g52610	Os02g0763900	xyloglucan fucosyltransferase, putative, expressed	865.046	-2.35186	0.345897	-6.79931	1.05124e-11	1.55694e-10	1489.97	1054.51	219.77	280.222	1037.55	1108.25
LOC_Os02g52620	Os02g0764100	expressed protein	77.4847	2.14636	0.659659	3.25374	0.00113895	0.00415023	28.7035	22.0773	164.294	58.6086	83.9235	107.301
LOC_Os02g52630	Os02g0764200	xyloglucan fucosyltransferase, putative, expressed	11.378	-5.59547	1.8289	-3.05948	0.00221721	0.00751376	28.7035	36.3626	1.06684	0	0	2.13535
LOC_Os02g52640	Os02g0764400	xyloglucan fucosyltransferase, putative, expressed	23.3143	-3.51679	0.940066	-3.741	0.000183289	0.000810651	74.368	49.3492	5.33422	5.49455	1.06909	4.2707
LOC_Os02g52650	Os02g0764500	chlorophyll A-B binding protein, putative, expressed	141.237	4.69731	0.583346	8.05234	8.12229e-16	2.0182e-14	7.82821	22.0773	443.807	331.505	24.5891	17.6166
LOC_Os02g52670	Os02g0764700	AP2 domain containing protein, expressed	76.883	2.16654	0.577936	3.74876	0.000177711	0.000788749	37.8364	20.7786	166.428	95.2389	63.0763	77.9403
LOC_Os02g52730	Os02g0765900	ferredoxin--nitrite reductase, putative, expressed	230.074	5.7585	0.708758	8.12478	4.48167e-16	1.13745e-14	6.52351	18.1813	815.069	521.983	4.27636	14.4136
LOC_Os02g52744	Os02g0766000	DCL, chloroplast precursor, putative, expressed	339.311	2.59973	0.417216	6.23114	4.63057e-10	5.40681e-09	140.908	81.8158	749.992	598.906	257.116	207.129
LOC_Os02g52770	Os02g0766600	expressed protein	858.033	-1.14374	0.3604	-3.17353	0.00150598	0.00530393	1120.74	827.248	443.807	437.733	1372.18	946.494
LOC_Os02g52850	Os02g0767400	receptor-like protein kinase like protein, putative, expressed	46.7332	-6.33133	1.5637	-4.04894	5.14496e-05	0.000257328	84.8057	24.6746	1.06684	0	69.4908	100.361
LOC_Os02g52940	Os02g0768600	soluble inorganic pyrophosphatase, putative, expressed	964.222	2.40807	0.325123	7.40662	1.29557e-13	2.47798e-12	354.879	444.143	2398.27	1840.68	398.77	348.596
LOC_Os02g52950	Os02g0768700	expressed protein	330.472	2.12252	0.338297	6.27413	3.5159e-10	4.17678e-09	172.221	154.541	800.134	620.885	125.618	109.437
LOC_Os02g52990	Os02g0769100	OsSAUR12 - Auxin-responsive SAUR gene family member, expressed	478.133	2.86876	0.480003	5.97654	2.2792e-09	2.40213e-08	117.423	223.37	1498.92	989.02	24.0545	16.0151
LOC_Os02g53020	None	transposon protein, putative, CACTA, En/Spm sub-class, expressed	145.421	-1.76908	0.401758	-4.40335	1.06591e-05	6.1089e-05	168.307	219.474	52.2754	62.2716	187.625	182.573
LOC_Os02g53180	Os02g0771600	1-aminocyclopropane-1-carboxylate oxidase protein, putative, expressed	240.305	1.76062	0.468683	3.75652	0.000172292	0.000766228	109.595	179.215	442.741	536.635	110.116	63.5267
LOC_Os02g53200	Os02g0771700	glucan endo-1,3-beta-glucosidase precursor, putative, expressed	110.809	-2.81417	0.700152	-4.01937	5.83547e-05	0.00028936	70.4539	229.863	16.0027	27.4728	168.916	152.144
LOC_Os02g53330	Os02g0773300	1-aminocyclopropane-1-carboxylate deaminase, putative, expressed	703.38	1.02383	0.344981	2.96777	0.00299965	0.00980515	433.161	662.318	1126.59	1100.74	472.003	425.469
LOC_Os02g53350	Os02g0773500	expressed protein	283.646	3.16899	0.920952	3.441	0.000579579	0.00228143	7.82821	122.074	695.583	472.532	211.145	192.715
LOC_Os02g53380	Os02g0773732	expressed protein	66.6174	-2.96541	0.724617	-4.09238	4.26977e-05	0.00021688	130.47	62.3358	7.46791	18.3152	109.047	72.0681
LOC_Os02g53490	Os02g0775100	cation efflux family protein, putative, expressed	437.22	1.31487	0.321319	4.0921	4.27476e-05	0.000217084	253.112	331.159	776.663	675.83	302.552	284.002
LOC_Os02g53690	Os02g0776900	growth regulating factor protein, putative, expressed	28.6398	3.75741	1.05361	3.56623	0.00036216	0.00150063	2.6094	7.79198	74.6791	65.9346	3.20727	17.6166
LOC_Os02g53770	Os02g0778200	tRNA synthetase class I, putative, expressed	1719.67	1.5018	0.413674	3.6304	0.000282983	0.00119927	661.484	1183.08	2803.67	2419.43	1898.7	1351.68
LOC_Os02g53860	Os02g0779200	OsSub22 - Putative Subtilisin homologue, expressed	490.561	2.93421	0.433838	6.76337	1.34815e-11	1.97204e-10	172.221	125.97	1461.58	815.025	168.916	199.655
LOC_Os02g53994	Os02g0780550	DUF1771 domain containing protein, putative, expressed	58.0814	1.81799	0.601381	3.02302	0.00250266	0.00835035	19.5705	44.1545	132.289	91.5759	31.0036	29.8949
LOC_Os02g54130	Os02g0782300	heat shock protein DnaJ, putative, expressed	1193.15	-1.16901	0.286658	-4.07806	4.54133e-05	0.000229624	1330.8	1406.45	657.176	558.613	1738.87	1466.99
LOC_Os02g54140	Os02g0782500	hsp20/alpha crystallin family protein, putative, expressed	105.608	-3.83515	0.895783	-4.28133	1.85776e-05	0.000101855	54.7975	38.9599	4.26738	1.83152	368.836	164.956
LOC_Os02g54160	Os02g0782700	AP2 domain containing protein, expressed	2575.79	-1.37886	0.310224	-4.4447	8.80126e-06	5.12769e-05	3608.81	2638.88	1134.06	1269.24	3607.11	3196.62
LOC_Os02g54254	Os02g0783700	saccharopine dehydrogenase, putative, expressed	6609.18	-3.93473	0.390947	-10.0646	7.92146e-24	4.00737e-22	9065.07	6233.58	416.069	586.086	9632.5	13721.8
LOC_Os02g54340	Os02g0784700	26S protease regulatory subunit 7, putative, expressed	4091.38	-1.98377	0.408929	-4.85113	1.22759e-06	8.31642e-06	4312.04	3315.49	841.741	1087.92	9572.63	5418.45
LOC_Os02g54360	Os02g0784900	enzyme of the cupin superfamily protein, putative, expressed	193.461	1.92306	0.646417	2.97496	0.00293027	0.00960908	43.0552	107.789	347.791	223.445	307.898	130.79
LOC_Os02g54640	Os02g0787600	glutamate receptor, putative, expressed	177.806	2.24442	0.650783	3.4488	0.000563086	0.00222428	31.3129	111.685	342.457	335.168	88.1999	158.016
LOC_Os02g54730	Os02g0788800	transmembrane amino acid transporter protein, putative, expressed	312.422	1.66712	0.409411	4.072	4.6611e-05	0.000235218	160.478	133.762	496.083	437.733	404.116	242.362
LOC_Os02g54880	Os02g0791400	cytochrome c oxidase subunit, putative, expressed	6.81797	-6.29474	2.04385	-3.07985	0.00207107	0.00706745	24.7893	15.584	0	0	0.534545	0
LOC_Os02g54890	Os02g0791500	UDP-glucuronate 4-epimerase, putative, expressed	342.517	2.88842	0.506308	5.70488	1.16425e-08	1.10496e-07	83.501	137.658	719.053	919.422	63.6108	131.858
LOC_Os02g54980	Os02g0792800	pheophorbide a oxygenase, chloroplast precursor, putative, expressed	3039.27	-1.58399	0.311993	-5.07702	3.83394e-07	2.83261e-06	3842.35	4833.62	1347.42	1547.63	3738.07	2926.5
LOC_Os02g55000	Os02g0793000	zinc finger CCCH-type with G patch domain-containing protein, putative, expressed	156.26	2.05758	0.437646	4.70148	2.58288e-06	1.66178e-05	61.321	96.101	316.853	338.831	51.3163	73.1358
LOC_Os02g55060	Os02g0793700	cytochrome b5-like Heme/Steroid binding domain containing protein, expressed	1045.53	2.33766	0.303737	7.69633	1.40031e-14	3.02241e-13	382.278	457.129	2312.92	1928.59	549.512	642.741
LOC_Os02g55080	Os02g0793900	snf1-related kinase interactor 2, putative, expressed	375.896	1.12468	0.298658	3.76576	0.000166044	0.000741662	289.644	263.629	587.831	619.053	264.6	230.618
LOC_Os02g55120	Os02g0794400	translation initiation factor IF-3, putative, expressed	979.695	3.99896	0.608039	6.57682	4.80604e-11	6.43244e-10	66.5398	245.447	2996.77	1990.86	311.64	266.919
LOC_Os02g55130	Os02g0794500	OsSCP10 - Putative Serine Carboxypeptidase homologue, expressed	621.68	-2.47107	0.427973	-5.77391	7.74535e-09	7.55474e-08	651.046	562.321	97.0829	122.712	1473.21	823.712
LOC_Os02g55134	Os02g0794600	cytochrome c oxidase copper chaperone, putative, expressed	798.224	-2.5502	0.452339	-5.63781	1.72226e-08	1.59291e-07	668.008	577.905	101.35	111.723	2229.59	1100.77
LOC_Os02g55150	Os02g0794900	formin, putative, expressed	277.125	-1.26269	0.375651	-3.36133	0.000775693	0.00295472	413.591	272.719	139.757	146.521	337.298	352.867
LOC_Os02g55160	None	expressed protein	99.5663	-1.65206	0.516674	-3.1975	0.00138625	0.00493628	142.213	115.581	28.8048	54.9455	110.116	145.738
LOC_Os02g55170	Os02g0794900	formin-like protein 13, putative, expressed	125.743	-2.19436	0.473466	-4.63468	3.57496e-06	2.24177e-05	232.237	166.229	38.4064	49.451	110.116	158.016
LOC_Os02g55200	Os02g0795300	expressed protein	1345.28	1.01943	0.288057	3.53899	0.000401666	0.00164376	778.907	946.725	1841.37	1655.69	1520.78	1328.19
LOC_Os02g55250	Os02g0795800	BHLH transcription factor, putative, expressed	29.7783	3.04956	0.714887	4.26579	1.99197e-05	0.000108605	7.82821	10.3893	75.746	75.0922	3.74181	5.87222
LOC_Os02g55440	Os02g0797700	transmembrane 9 superfamily member, putative, expressed	905.232	-1.71585	0.270459	-6.34421	2.23566e-10	2.73826e-09	1508.24	1502.55	453.409	463.374	804.49	699.327
LOC_Os02g55470	Os02g0798100	alpha-1,6-mannosyl-glycoprotein 2-beta-N-acetylglucosaminyltransferase, putative, expressed	424.616	-2.07353	0.301417	-6.87928	6.01577e-12	9.16906e-11	627.562	571.412	135.489	150.184	538.287	524.763
LOC_Os02g55610	Os02g0799700	serine-rich protein, putative, expressed	1436.21	-1.69937	0.553633	-3.06949	0.00214428	0.00729075	2679.86	851.923	588.898	498.173	2002.4	1996.02
LOC_Os02g55630	Os02g0800000	COBW domain containing protein, putative, expressed	2800.82	1.52334	0.280503	5.43074	5.61212e-08	4.78924e-07	1385.59	1719.43	4766.66	4157.55	2390.48	2385.19
LOC_Os02g55640	Os02g0800100	proteasome maturation factor UMP1 family protein, expressed	1795.62	-1.33876	0.435631	-3.07316	0.00211807	0.00720815	1792.66	1292.17	530.222	690.482	4207.94	2260.27
LOC_Os02g55890	Os02g0802500	inorganic H+ pyrophosphatase, putative, expressed	7500.91	-10.4647	0.7224	-14.486	1.48499e-47	4.3987e-45	25612.6	7569.91	6.40107	18.3152	5974.07	5824.17
LOC_Os02g55970	Os02g0803300	ANTH, putative, expressed	606.974	-1.74214	0.336297	-5.18036	2.21463e-07	1.70272e-06	1015.06	815.56	279.513	267.402	539.89	724.418
LOC_Os02g56000	Os02g0803700	26S protease regulatory subunit 6A, putative, expressed	3083.5	-1.34268	0.392337	-3.42225	0.000621055	0.00242308	3880.18	2702.52	1197	1399.28	5763.46	3558.56
LOC_Os02g56030	Os02g0804400	expressed protein	160.373	1.72924	0.387569	4.46176	8.12884e-06	4.75934e-05	83.501	103.893	348.858	271.065	82.8544	72.0681
LOC_Os02g56040	Os02g0804500	chaperone protein dnaJ, putative, expressed	551.098	1.25087	0.391736	3.19313	0.00140739	0.00499995	283.12	468.817	1018.84	769.237	393.425	373.153
LOC_Os02g56050	Os02g0804600	rhodanese-like domain containing protein, putative, expressed	13.9103	3.0562	1.00162	3.05125	0.00227892	0.00769624	2.6094	5.19465	32.0053	32.9673	6.41454	4.2707
LOC_Os02g56170	Os02g0805500	inositol-1-monophosphatase, putative, expressed	299.064	1.92884	0.384771	5.01297	5.35971e-07	3.86848e-06	129.166	188.306	550.492	659.346	115.996	151.076
LOC_Os02g56200	Os02g0805800	ELMO/CED-12 family protein, putative, expressed	668.601	3.92487	0.477013	8.22801	1.90357e-16	5.04748e-15	106.986	111.685	1917.12	1402.94	322.865	150.008
LOC_Os02g56219	Os02g0806000	acetyltransferase, GNAT family, putative, expressed	257.424	2.42418	0.556934	4.35272	1.3446e-05	7.55417e-05	61.321	149.346	664.644	465.206	76.9744	127.053
LOC_Os02g56270	Os02g0806600	ENTH domain containing protein, expressed	2550.26	-1.81821	0.266865	-6.81323	9.54335e-12	1.42278e-10	3744.5	3419.38	961.227	1071.44	3250.57	2854.43
LOC_Os02g56300	Os02g0806900	aminotransferase, classes I and II, domain containing protein, expressed	1011.87	-4.89384	0.403883	-12.117	8.58925e-34	9.57233e-32	2786.84	1694.75	82.147	67.7662	772.417	667.297
LOC_Os02g56310	Os02g0807000	calcium-dependent protein kinase isoform AK1, putative, expressed	470.011	-4.33103	0.626581	-6.91216	4.77326e-12	7.39543e-11	1412.99	493.492	43.7406	51.2825	543.097	275.46
LOC_Os02g56380	Os02g0807900	OsWAK21 - OsWAK receptor-like cytoplasmic kinase OsWAK-RLCK, expressed	66.3067	-2.42778	0.689872	-3.51918	0.00043289	0.001754	97.8527	162.333	27.738	20.1467	64.6799	25.0904
LOC_Os02g56400	Os02g0808100	OsWAK22 - OsWAK receptor-like protein kinase, expressed	21.6699	-4.90556	1.1583	-4.23514	2.2841e-05	0.000122779	53.4928	61.0372	3.20053	0	8.01817	4.2707
LOC_Os02g56460	Os02g0808800	dehydrogenase, putative, expressed	227.757	-10.4407	1.75034	-5.96494	2.44726e-09	2.56603e-08	657.57	57.1412	0	0	413.203	238.625
LOC_Os02g56480	Os02g0809100	PB1 domain containing protein, expressed	285.283	-2.81963	0.549563	-5.13068	2.88695e-07	2.18018e-06	668.008	283.108	61.877	73.2607	243.218	382.228
LOC_Os02g56530	Os02g0810000,Os02g0810100	ankyrin repeat domain containing protein, expressed	934.556	-1.65169	0.39301	-4.20268	2.63775e-05	0.000140149	1757.43	1019.45	390.465	494.51	938.661	1006.82
LOC_Os02g56560	Os02g0810400	CK1_CaseinKinase_1.6 - CK1 includes the casein kinase 1 kinases, expressed	2729.96	-1.38545	0.354252	-3.91092	9.19458e-05	0.000434758	4429.46	2734.98	1283.41	1459.72	3157.02	3315.13
LOC_Os02g56680	Os02g0811400	dehydrogenase, putative, expressed	359.727	-11.4075	2.31727	-4.92283	8.53034e-07	5.94168e-06	1316.44	80.5171	0	0	516.905	244.498
LOC_Os02g56690	Os02g0811600	dihydroflavonol-4-reductase, putative, expressed	28.0691	-8.26071	1.72931	-4.77687	1.78047e-06	1.17404e-05	127.861	29.8692	0	0	5.87999	4.80454
LOC_Os02g56700	Os02g0811800	dehydrogenase, putative, expressed	4377.82	-13.8197	2.47082	-5.59314	2.22999e-08	2.02426e-07	21977.7	245.447	0	1.83152	1812.11	2229.84
LOC_Os02g56800	Os02g0812700	F-box protein PP2-B2, putative, expressed	49.5368	-3.25616	0.788461	-4.12976	3.63136e-05	0.000187155	148.736	55.8425	7.46791	14.6521	42.229	28.2934
LOC_Os02g56820	Os02g0813000,Os02g0813166	OsFBX69 - F-box domain containing protein, expressed	814.191	-7.35337	0.662891	-11.0929	1.35842e-28	1.04729e-26	1582.6	1040.23	13.869	0	1150.87	1097.57
LOC_Os02g56840	Os02g0813350	OsFBX70 - F-box domain containing protein, expressed	266.192	2.47004	0.363012	6.8043	1.01543e-11	1.50688e-10	116.119	92.2051	616.636	536.635	103.167	132.392
LOC_Os02g56940	Os02g0814400	expressed protein	242.227	5.6962	0.582112	9.78541	1.30069e-22	5.98797e-21	10.4376	14.2853	820.404	459.711	90.3381	58.1883
LOC_Os02g56970	Os02g0814800	uncharacterized protein yqjG, putative, expressed	84.7465	3.18594	0.546972	5.82469	5.72183e-09	5.67694e-08	16.9611	24.6746	197.366	181.32	55.5927	32.5641
LOC_Os02g57010	Os02g0815200	RNA recognition motif containing protein, putative, expressed	499.004	9.53472	0.927458	10.2805	8.62917e-25	4.65851e-23	1.3047	2.59733	1785.9	1108.07	49.7127	46.4439
LOC_Os02g57020	Os02g0815300	YCF37, putative, expressed	471.194	8.70949	0.748629	11.6339	2.7704e-31	2.64268e-29	2.6094	3.89599	1608.8	1113.56	52.3854	45.91
LOC_Os02g57030	Os02g0815400	expressed protein	1340.03	4.40694	0.665162	6.62536	3.46392e-11	4.72318e-10	54.7975	262.33	3932.39	2794.9	546.305	449.491
LOC_Os02g57040	Os02g0815500	dehydrogenase, putative, expressed	955.529	2.32823	0.41226	5.64747	1.62826e-08	1.51094e-07	330.09	471.415	2263.84	1760.09	565.014	342.724
LOC_Os02g57160	Os02g0816600	ELMO/CED-12 family protein, putative, expressed	1527.23	2.75254	0.387087	7.1109	1.15286e-12	1.96168e-11	572.764	514.27	3149.33	4177.69	280.636	468.71
LOC_Os02g57220	Os02g0817200	WD domain, G-beta repeat domain containing protein, expressed	484.054	-1.73241	0.399738	-4.33385	1.46522e-05	8.18485e-05	793.259	453.233	195.233	179.489	628.625	654.485
LOC_Os02g57240	Os02g0817500	oxidoreductase, aldo/keto reductase family protein, putative, expressed	542.011	-2.07274	0.390516	-5.30769	1.11021e-07	8.96821e-07	919.815	638.942	152.559	219.782	592.81	728.155
LOC_Os02g57250	Os02g0817600	OsIAA10 - Auxin-responsive Aux/IAA gene family member, expressed	459.081	3.0513	0.369527	8.25733	1.48968e-16	3.99711e-15	96.548	155.84	1088.18	1003.67	195.109	215.137
LOC_Os02g57380	Os02g0819200	thioredoxin, putative, expressed	193.592	-1.36596	0.348205	-3.92286	8.75044e-05	0.00041691	228.323	254.538	90.6818	97.0704	259.254	231.686
LOC_Os02g57400	Os02g0819400	2-phosphoglycerate kinase-related, putative, expressed	174.968	-2.0793	0.572853	-3.62973	0.000283719	0.00120216	249.198	180.514	32.0053	71.4292	333.021	183.64
LOC_Os02g57420	Os02g0819600	protein kinase APK1A, chloroplast precursor, putative, expressed	636.518	-2.18118	0.32136	-6.78736	1.14201e-11	1.68694e-10	781.517	754.523	160.027	179.489	1099.02	844.531
LOC_Os02g57430	Os02g0819700	DNL zinc finger domain containing protein, putative, expressed	609.117	-1.47326	0.412671	-3.57006	0.000356897	0.00148183	570.155	509.076	196.299	192.309	1411.73	775.132
LOC_Os02g57440	Os02g0819900	LYK8, putative, expressed	142.293	-2.89494	0.484604	-5.97381	2.31769e-09	2.43927e-08	180.049	141.554	21.3369	21.9782	283.843	204.994
LOC_Os02g57480	Os02g0820400	transferase family protein, putative, expressed	113.348	-1.59481	0.505104	-3.15738	0.00159193	0.00557437	120.033	187.007	37.3396	65.9346	140.585	129.189
LOC_Os02g57620	Os02g0822100	Citrate transporter protein, putative, expressed	683.099	7.4135	0.546845	13.5569	7.2153e-42	1.40027e-39	9.13292	14.2853	2405.74	1586.09	51.3163	32.0303
LOC_Os02g57660	Os02g0822500	phosphatidylinositol-4-phosphate 5-kinase, putative, expressed	2136.52	1.3361	0.287013	4.65519	3.23679e-06	2.04624e-05	1129.87	1415.54	3173.86	3252.78	1777.36	2069.69
LOC_Os02g57670	Os02g0822600	ribosomal L9, putative, expressed	490.232	3.82141	0.869595	4.39447	1.11043e-05	6.33986e-05	14.3517	142.853	1374.1	847.993	377.389	184.708
LOC_Os02g57690	Os02g0822800	kelch repeat protein, putative, expressed	496.623	-1.46026	0.337989	-4.32042	1.55729e-05	8.65196e-05	514.053	711.667	227.238	217.951	699.185	609.643
LOC_Os02g57700	Os02g0822900	protein kinase, putative, expressed	1784.65	-8.71109	0.591929	-14.7164	5.05547e-49	1.62584e-46	2221.91	2393.44	3.20053	9.15759	3046.37	3033.8
LOC_Os02g57720	Os02g0823100	aquaporin protein, putative, expressed	1606.43	5.61407	0.519325	10.8103	3.07544e-27	2.09801e-25	91.3292	98.6984	4454.08	4853.52	36.8836	104.098
LOC_Os02g57750	Os02g0823300	protein binding protein, putative, expressed	366.108	1.69322	0.498781	3.39472	0.000686992	0.00265321	292.253	122.074	642.241	697.808	189.763	252.505
LOC_Os02g57810	Os02g0824100	cytochrome P450, putative, expressed	55.865	-5.90951	1.48567	-3.97767	6.95949e-05	0.000339926	46.9693	35.0639	1.06684	0	89.8035	162.287
LOC_Os02g58070	Os02g0827100	oxidoreductase, putative, expressed	870.102	-2.74177	0.347174	-7.89739	2.84804e-15	6.66274e-14	1516.06	1019.45	183.497	195.972	1198.98	1106.65
LOC_Os02g58120	Os02g0827600	oxidoreductase/ transition metal ion binding protein, putative, expressed	181.564	6.07813	0.870588	6.98164	2.91747e-12	4.64813e-11	1.3047	12.9866	610.235	355.314	81.7853	27.7596
LOC_Os02g58160	Os02g0828100	expressed protein	37.9351	2.71015	0.723248	3.7472	0.00017882	0.000792751	18.2658	7.79198	94.9492	75.0922	11.2254	20.2858
LOC_Os02g58180	Os02g0828600	expressed protein	123.13	2.08259	0.53165	3.91723	8.95732e-05	0.000425506	37.8364	71.4265	273.112	188.646	101.563	66.1959
LOC_Os02g58230	Os02g0829200	C2 domain containing protein, putative, expressed	651.868	1.04823	0.325344	3.22193	0.00127332	0.00457835	521.881	385.703	865.211	1012.83	596.017	529.567
LOC_Os02g58270	Os02g0829600	metallo-beta-lactamase family protein, putative, expressed	280.596	4.7167	0.382928	12.3175	7.29531e-35	9.17497e-33	28.7035	28.5706	747.858	758.248	64.1454	56.053
LOC_Os02g58310	Os02g0829850	expressed protein	191.867	9.76915	1.61537	6.04762	1.47002e-09	1.59101e-08	1.3047	0	466.211	670.336	1.60363	11.7444
LOC_Os02g58330	Os02g0830000	expressed protein	412.559	1.23899	0.311528	3.97712	6.97541e-05	0.00034063	326.176	310.38	832.139	668.504	179.072	159.084
LOC_Os02g58480	Os02g0831500,Os02g0831650	sucrose synthase, putative, expressed	54.2642	2.0418	0.551991	3.69897	0.000216475	0.000941696	23.4846	15.584	85.3476	75.0922	68.9563	57.1206
LOC_Os02g58490	Os02g0831600	PINHEAD, putative, expressed	241.407	2.01474	0.41292	4.87926	1.06487e-06	7.30421e-06	91.3292	136.36	469.412	450.553	179.072	121.715
LOC_Os02g58500	Os02g0831700	phospholipase A2, putative, expressed	102.831	-1.25858	0.423802	-2.96975	0.00298046	0.00975092	167.002	161.034	75.746	60.4401	66.2835	86.4817
LOC_Os02g58510	Os02g0831800	GHMP kinases ATP-binding protein, putative, expressed	143.467	-1.59992	0.430027	-3.72052	0.000198812	0.000871724	168.307	237.655	59.7433	75.0922	177.469	142.535
LOC_Os02g58560	Os02g0832500	1,3-beta-glucan synthase component, putative, expressed	1728.09	1.04199	0.327104	3.18551	0.00144498	0.00511389	1495.19	1016.85	2513.49	2659.36	1258.85	1424.81
LOC_Os02g58650	Os02g0833400	expressed protein	422.972	1.5944	0.414708	3.84463	0.000120733	0.000555022	183.963	348.042	827.872	778.395	190.832	208.731
LOC_Os02g58790	Os02g0834700	cell division inhibitor, putative, expressed	123.61	4.02162	0.464914	8.65023	5.1394e-18	1.60915e-16	16.9611	18.1813	311.519	258.244	67.8872	68.8651
LOC_Os03g01018	Os03g0100040	phosphoribosyl transferase, putative, expressed	33.5007	3.97056	1.18697	3.34513	0.000822442	0.00311383	0	3.89599	35.2059	25.6412	99.9599	36.301
LOC_Os03g01020	Os03g0100100	pectinesterase inhibitor domain containing protein, putative, expressed	30.568	6.85577	1.58146	4.33509	1.45697e-05	8.14487e-05	0	1.29866	89.615	60.4401	18.1745	13.8798
LOC_Os03g01090	Os03g0100300	peptidyl-prolyl cis-trans isomerase, cyclophilin type, putative, expressed	36.774	-2.45839	0.77063	-3.19011	0.00142221	0.00504439	45.6646	55.8425	6.40107	12.8206	66.2835	33.6318
LOC_Os03g01170	Os03g0101300	transporter family protein, putative, expressed	306.765	1.51715	0.454604	3.33731	0.000845926	0.00319307	168.307	245.447	554.759	630.042	157.691	84.3464
LOC_Os03g01190	Os03g0101600	dehydrogenase, putative, expressed	684.648	1.13219	0.287718	3.93506	8.3177e-05	0.00039823	546.67	455.831	1102.05	1095.25	427.101	480.988
LOC_Os03g01200	Os03g0101700	SNF2 family N-terminal domain containing protein, expressed	856.075	2.73147	0.524898	5.20381	1.95244e-07	1.51616e-06	195.705	393.495	2181.7	1730.78	428.705	206.061
LOC_Os03g01570	Os03g0106000	expressed protein	229.77	1.9184	0.432248	4.43821	9.0712e-06	5.27132e-05	146.127	85.7117	506.751	368.135	128.291	143.602
LOC_Os03g01830	Os03g0108600	DEAD-box ATP-dependent RNA helicase, putative, expressed	1637.02	2.47224	0.533339	4.63539	3.56261e-06	2.23527e-05	294.863	802.574	3396.83	2692.33	1564.08	1071.41
LOC_Os03g01880	Os03g0109300	possible lysine decarboxylase domain containing protein, expressed	132.581	10.6919	1.52688	7.00244	2.51539e-12	4.05924e-11	0	0	318.987	474.363	1.06909	1.06768
LOC_Os03g01920	Os03g0109700	expressed protein	235.454	3.43902	0.528134	6.51164	7.4333e-11	9.71768e-10	28.7035	74.0238	639.04	474.363	107.978	88.6171
LOC_Os03g01930	Os03g0109800	retrotransposon protein, putative, unclassified, expressed	84.2802	8.56396	1.51673	5.64633	1.63905e-08	1.52032e-07	0	1.29866	245.374	247.255	6.94908	4.80454
LOC_Os03g02020	Os03g0110900	stress responsive A/B Barrel domain containing protein, expressed	1071.01	3.26672	0.509187	6.41557	1.40299e-10	1.76546e-09	148.736	387.002	2597.77	2558.63	306.294	427.604
LOC_Os03g02030	Os03g0111100	folylpolyglutamate synthase, mitochondrial precursor, putative, expressed	1000.17	-1.92126	0.274497	-6.99921	2.57415e-12	4.14812e-11	1533.03	1659.69	418.203	424.912	911.933	1053.26
LOC_Os03g02150	Os03g0112101,Os03g0112400	adapitin protein, putative, expressed	2107.03	-1.32862	0.258606	-5.13762	2.78247e-07	2.10551e-06	2925.14	2705.11	1050.84	1192.32	2424.69	2344.08
LOC_Os03g02160	Os03g0112700	zinc finger C-x8-C-x5-C-x3-H type family protein, expressed	2576.55	-2.50133	0.52002	-4.81006	1.50882e-06	1.00851e-05	5388.42	1972.67	571.829	728.944	3677.67	3119.75
LOC_Os03g02170	Os03g0112800	transmembrane and coiled-coil domain-containing protein 4, putative, expressed	229.752	-2.13144	0.356293	-5.98228	2.20038e-09	2.32341e-08	309.214	336.354	66.1444	82.4183	275.291	309.092
LOC_Os03g02240	Os03g0113500	AT-GTL1, putative, expressed	451.303	-6.11063	1.04872	-5.82674	5.65201e-09	5.61173e-08	74.368	431.156	6.40107	0	1378.06	817.839
LOC_Os03g02280	Os03g0113900	DUF584 domain containing protein, putative, expressed	23.6331	-4.17642	1.07528	-3.88403	0.000102741	0.000480452	32.6176	58.4398	4.26738	0	22.4509	24.0227
LOC_Os03g02300	Os03g0114100	expressed protein	381.441	-4.48902	0.697608	-6.43488	1.23574e-10	1.56811e-09	1045.07	245.447	29.8717	27.4728	528.665	412.123
LOC_Os03g02380	Os03g0114800	major facilitator superfamily domain-containing protein 5, putative, expressed	831.71	-2.96684	0.423213	-7.01029	2.37827e-12	3.86011e-11	1743.08	903.869	171.762	166.668	1048.78	956.103
LOC_Os03g02430	Os03g0115300	PPR repeat domain containing protein, putative, expressed	39.9758	5.26035	1.02146	5.14981	2.60747e-07	1.97841e-06	2.6094	2.59733	123.754	75.0922	26.1927	9.60908
LOC_Os03g02530	Os03g0116400	OsRhmbd7 - Putative Rhomboid homologue, expressed	107.63	-3.70663	0.787602	-4.70622	2.52354e-06	1.62686e-05	362.707	90.9064	14.9358	20.1467	102.633	54.4515
LOC_Os03g02590	Os03g0117100	peroxisomal biogenesis factor 11, putative, expressed	3072.1	6.30438	0.36091	17.468	2.51132e-68	1.71318e-65	106.986	107.789	8929.49	8044.03	757.45	486.86
LOC_Os03g02640	Os03g0117800	methylthioribose kinase, putative, expressed	122.552	3.2052	0.591389	5.41978	5.96715e-08	5.06724e-07	16.9611	41.5572	342.457	195.972	76.9744	61.3913
LOC_Os03g02670	Os03g0118200	transporter family protein, putative, expressed	75.4348	3.6714	0.597959	6.13988	8.25813e-10	9.29071e-09	16.9611	9.09064	189.898	141.027	56.6617	38.9702
LOC_Os03g02690	Os03g0118600	dihydrodipicolinate reductase, putative, expressed	71.4474	5.11917	0.774844	6.60672	3.92939e-11	5.32241e-10	2.6094	9.09064	259.243	146.521	6.94908	4.2707
LOC_Os03g02730	Os03g0119000	expressed protein	326.6	-1.15454	0.323772	-3.56591	0.000362592	0.00150215	375.754	396.092	152.559	195.972	427.636	411.589
LOC_Os03g02874	None	retrotransposon protein, putative, Ty3-gypsy subclass, expressed	408.873	-4.75039	0.968163	-4.9066	9.26703e-07	6.42697e-06	1591.74	112.984	23.4706	40.2934	282.774	401.98
LOC_Os03g02920	Os03g0121200	peroxidase precursor, putative, expressed	148.347	-1.83255	0.60306	-3.03876	0.00237553	0.00798178	254.417	89.6077	52.2754	43.9564	250.701	199.121
LOC_Os03g02960	Os03g0121700	nascent polypeptide-associated complex subunit alpha, putative, expressed	422.818	3.37405	0.572046	5.89822	3.67443e-09	3.75142e-08	74.368	94.8024	1098.85	653.852	444.741	170.294
LOC_Os03g02970	Os03g0121800	Dicer, putative, expressed	607.099	2.10282	0.388739	5.40934	6.32568e-08	5.3495e-07	267.464	283.108	1368.76	994.514	445.276	283.468
LOC_Os03g02980	Os03g0122000	CAMK_CAMK_like_ULKh_APGy.1 - CAMK includes calcium/calmodulin depedent protein kinases, expressed	460.114	2.6666	0.365412	7.29753	2.93092e-13	5.40383e-12	177.44	120.776	935.623	957.884	321.796	247.167
LOC_Os03g03020	Os03g0122200	L11 domain containing ribosomal protein, putative, expressed	502.888	3.09152	0.457816	6.75276	1.45056e-11	2.11087e-10	92.6339	162.333	1285.55	886.455	352.8	237.558
LOC_Os03g03034	Os03g0122300	flavonol synthase/flavanone 3-hydroxylase, putative, expressed	5780.02	-4.99444	0.753491	-6.6284	3.39341e-11	4.63265e-10	17370.8	2753.17	258.176	373.63	5447.55	8476.81
LOC_Os03g03180	Os03g0123600	uncharacterized Cys-rich domain containing protein, putative, expressed	517.146	-1.09141	0.34785	-3.1376	0.00170338	0.00591403	583.202	875.299	329.655	355.314	479.487	479.92
LOC_Os03g03200	Os03g0123800	hydrolase, alpha/beta fold family protein, putative, expressed	418.732	-1.95624	0.493805	-3.96157	7.44595e-05	0.000360713	630.171	312.978	129.088	113.554	817.319	509.281
LOC_Os03g03334	Os03g0124800	expressed protein	126.28	-7.56978	1.43286	-5.28298	1.27098e-07	1.01498e-06	431.856	50.6478	2.13369	0	189.763	83.2787
LOC_Os03g03360	Os03g0125000	ribosomal protein L5, putative, expressed	846.129	3.39565	0.562651	6.03509	1.58872e-09	1.70962e-08	108.29	233.759	2223.3	1375.47	764.399	371.551
LOC_Os03g03370	Os03g0125100	fatty acid hydroxylase, putative, expressed	637.695	-2.40178	0.472876	-5.07908	3.79273e-07	2.80954e-06	1030.71	614.268	120.553	192.309	727.515	1140.81
LOC_Os03g03470	Os03g0126300	expressed protein	145.859	2.78808	0.409377	6.81054	9.72317e-12	1.44767e-10	48.274	50.6478	390.465	291.211	50.2472	44.3085
LOC_Os03g03510	Os03g0126800	CAMK_KIN1/SNF1/Nim1_like.15 - CAMK includes calcium/calmodulin depedent protein kinases, expressed	1990.32	1.85102	0.433055	4.27432	1.91719e-05	0.000104833	960.261	831.144	3341.36	3120.91	1195.78	2492.49
LOC_Os03g03590	Os03g0127900	transporter, monovalent cation:proton antiporter-2 family, putative, expressed	218.584	1.56012	0.338842	4.60428	4.13904e-06	2.56265e-05	151.345	137.658	382.997	470.7	83.389	85.414
LOC_Os03g03640	Os03g0128400	expressed protein	88.8144	2.52502	0.452598	5.57895	2.41978e-08	2.18859e-07	39.1411	32.4666	182.43	230.771	24.0545	24.0227
LOC_Os03g03660	Os03g0128700	CAMK_CAMK_like.17 - CAMK includes calcium/calmodulin depedent protein kinases, expressed	3383.32	-2.60585	0.74045	-3.51928	0.000432725	0.00175365	11386.1	1698.65	1099.92	1049.46	2547.64	2518.11
LOC_Os03g03680	Os03g0128932	transporter family protein, putative, expressed	144.651	-3.84649	0.943594	-4.07643	4.57333e-05	0.000230892	523.186	59.7385	28.8048	10.9891	117.6	127.587
LOC_Os03g03720	Os03g0129300	glyceraldehyde-3-phosphate dehydrogenase, putative, expressed	6498.31	6.40158	0.668691	9.57331	1.03538e-21	4.4482e-20	70.4539	366.223	19513.7	17404.9	790.057	844.531
LOC_Os03g03730	Os03g0129800	regulatory protein, putative, expressed	70.0946	-2.6586	0.693989	-3.8309	0.000127675	0.000583477	204.838	79.2184	21.3369	23.8097	58.7999	32.5641
LOC_Os03g03750	Os03g0129800	expressed protein	8.85545	-6.38507	1.81129	-3.52516	0.000423231	0.00172106	27.3987	15.584	0	0	5.34545	4.80454
LOC_Os03g03810	Os03g0130300	DEF8 - Defensin and Defensin-like DEFL family, expressed	94.3369	2.15222	0.489082	4.40053	1.07986e-05	6.18569e-05	48.274	37.6612	168.561	214.288	59.3345	37.9025
LOC_Os03g03880	Os03g0130900	protein kinase, putative, expressed	110.223	5.09528	0.669572	7.60976	2.74613e-14	5.67685e-13	15.6564	2.59733	321.12	302.2	9.62181	10.1429
LOC_Os03g03910	Os03g0131200	catalase domain containing protein, expressed	11651	5.45174	0.309909	17.5914	2.86767e-69	2.08248e-66	695.406	755.822	34090	29423.3	2857.68	2084.1
LOC_Os03g03920	Os03g0131300	Ubiquitin family domain containing protein, expressed	345.739	1.37131	0.303554	4.51751	6.25703e-06	3.7296e-05	207.448	233.759	561.16	580.591	260.858	230.618
LOC_Os03g03949	Os03g0131500	electron carrier/ protein disulfide oxidoreductase, putative, expressed	667.791	1.26762	0.318013	3.98606	6.71802e-05	0.000329562	375.754	498.687	1077.51	1027.48	558.065	469.243
LOC_Os03g03990	Os03g0131900	signal recognition particle 43 kDa protein, chloroplast precursor, putative, expressed	179.12	4.97549	0.677225	7.34687	2.02897e-13	3.81269e-12	14.3517	18.1813	656.11	366.304	15.5018	4.2707
LOC_Os03g04070	Os03g0133000	no apical meristem protein, putative, expressed	227.144	3.05347	0.448598	6.80669	9.98679e-12	1.48496e-10	45.6646	87.0104	561.16	540.298	55.5927	73.1358
LOC_Os03g04100	Os03g0133300	expressed protein	71.9924	4.67081	0.714936	6.53318	6.43877e-11	8.49646e-10	2.6094	12.9866	217.636	179.489	11.2254	8.00757
LOC_Os03g04110	Os03g0133400	lysM domain-containing GPI-anchored protein precursor, putative, expressed	574.654	1.6375	0.392107	4.17615	2.96482e-05	0.00015569	425.333	244.149	1140.46	941.4	348.523	348.062
LOC_Os03g04120	Os03g0133500	AMP-binding enzyme, putative, expressed	38.6348	2.52857	0.644627	3.92253	8.76222e-05	0.000417294	9.13292	11.688	59.7433	60.4401	39.5563	51.2484
LOC_Os03g04130	Os03g0133800	AMP-binding domain containing protein, expressed	188.13	3.81706	0.79407	4.80696	1.53243e-06	1.02277e-05	9.13292	62.3358	580.364	426.744	16.5709	33.6318
LOC_Os03g04140	Os03g0133900	serine acetyltransferase protein, putative, expressed	233.53	1.4345	0.36283	3.95362	7.69762e-05	0.000371864	123.947	164.93	349.925	432.238	173.727	156.414
LOC_Os03g04169	Os03g0134300	ATP phosphoribosyltransferase, putative, expressed	1254.25	3.57491	0.369616	9.67195	3.96748e-22	1.76166e-20	229.628	312.978	3749.96	2714.31	223.974	294.678
LOC_Os03g04300	Os03g0135600	ankyrin repeat domain containing protein, expressed	510.793	1.62931	0.363873	4.4777	7.54529e-06	4.44775e-05	223.104	351.938	872.679	906.601	327.676	382.762
LOC_Os03g04340	Os03g0136200	C-methyltransferase, putative, expressed	456.875	1.99736	0.336357	5.93824	2.88103e-09	2.98746e-08	194.401	251.941	962.294	818.688	281.705	232.219
LOC_Os03g04370	Os03g0136500	protein-methionine-S-oxide reductase, putative, expressed	194.395	-1.63588	0.546885	-2.99127	0.00277823	0.00916387	340.527	161.034	61.877	100.733	296.672	205.528
LOC_Os03g04380	Os03g0136600	LYR motif containing protein, putative, expressed	182.632	1.75614	0.386135	4.548	5.41573e-06	3.26335e-05	87.4151	97.3997	360.594	261.907	155.553	132.926
LOC_Os03g04390	Os03g0136700	pentatricopeptide, putative, expressed	289.12	1.64653	0.33924	4.85357	1.21261e-06	8.22488e-06	139.603	161.034	529.155	410.26	252.305	242.362
LOC_Os03g04410	Os03g0136900	aconitate hydratase protein, putative, expressed	3734.66	-1.60856	0.410098	-3.92237	8.76829e-05	0.000417495	4198.53	4015.47	1427.44	1265.58	7612.45	3888.47
LOC_Os03g04430	Os03g0137200	protein phosphatase 2C, putative, expressed	1466.68	-2.5063	0.458634	-5.4647	4.63685e-08	4.02875e-07	2202.34	2092.15	360.594	395.608	2596.82	1152.56
LOC_Os03g04460	Os03g0137500	outer mitochondrial membrane porin, putative, expressed	709.688	-1.66431	0.337374	-4.93313	8.09228e-07	5.66636e-06	728.024	1066.2	275.246	291.211	949.351	948.096
LOC_Os03g04470	Os03g0137600	expressed protein	20.5963	2.81997	0.926803	3.04268	0.00234479	0.00789381	5.21881	7.79198	56.5428	34.7988	5.34545	13.8798
LOC_Os03g04500	Os03g0138000	tetratricopeptide repeat domain containing protein, expressed	448.035	-1.81093	0.351133	-5.1574	2.50407e-07	1.90587e-06	491.873	649.331	141.89	184.983	640.919	579.214
LOC_Os03g04570	Os03g0138700	peptide transporter PTR3-A, putative, expressed	2022.26	-1.91536	0.381728	-5.01761	5.23175e-07	3.77976e-06	2789.45	3576.52	662.511	1027.48	1736.2	2341.41
LOC_Os03g04600	Os03g0139200	expressed protein	1869.13	-2.38733	0.396124	-6.02671	1.67331e-09	1.79893e-08	3088.23	1866.18	388.332	560.444	2740.08	2571.5
LOC_Os03g04610	Os03g0139400	expressed protein	221.721	1.87623	0.420194	4.46516	8.00082e-06	4.69048e-05	92.6339	103.893	442.741	276.559	182.814	231.686
LOC_Os03g04660	Os03g0140200	cytochrome P450 86A1, putative, expressed	20.0754	6.32585	1.66713	3.79446	0.000147965	0.000667533	0	1.29866	32.0053	73.2607	5.87999	8.00757
LOC_Os03g04680	Os03g0140400	cytochrome P450, putative, expressed	70.7576	5.42497	0.830324	6.53355	6.42268e-11	8.4802e-10	0	9.09064	205.901	184.983	10.6909	13.8798
LOC_Os03g04690	Os03g0140500	expressed protein	34.1042	2.64612	0.642381	4.11924	3.8013e-05	0.000195065	11.7423	14.2853	87.4813	75.0922	6.94908	9.07524
LOC_Os03g04770	Os03g0141200	beta-amylase, putative, expressed	1609.13	4.22819	0.423403	9.98621	1.7516e-23	8.59083e-22	260.94	194.799	3369.1	5174.04	252.305	403.581
LOC_Os03g04870	Os03g0142200	expressed protein	17.4248	-7.5119	1.82106	-4.12501	3.70715e-05	0.000190581	78.2821	15.584	0	0	4.27636	6.40605
LOC_Os03g04890	Os03g0142500	zinc finger family protein, putative, expressed	923.823	-8.34022	0.843423	-9.88853	4.66812e-23	2.22175e-21	3216.09	679.201	6.40107	5.49455	862.755	772.997
LOC_Os03g05290	Os03g0146100	aquaporin protein, putative, expressed	1388.45	5.63859	0.886969	6.35715	2.05538e-10	2.53816e-09	10.4376	149.346	4621.57	3338.86	121.876	88.6171
LOC_Os03g05310	Os03g0146400	pheophorbide a oxygenase, chloroplast precursor, putative, expressed	15367.8	-4.387	0.482633	-9.08973	9.92886e-20	3.55355e-18	34069.7	14556.7	964.428	1360.82	19080.6	22174.6
LOC_Os03g05330	Os03g0146600	HEAT repeat family protein, putative, expressed	1318.07	-1.75029	0.530477	-3.29947	0.000968677	0.00359521	2565.04	937.635	559.027	481.689	1409.06	1955.98
LOC_Os03g05470	Os03g0148700	tyrosine protein kinase domain containing protein, putative, expressed	553.27	-1.08989	0.336013	-3.24359	0.00118034	0.00428234	516.662	588.294	281.647	236.266	968.595	728.155
LOC_Os03g05530	Os03g0149300	nodulin, putative, expressed	108.017	1.71794	0.46771	3.67308	0.000239642	0.00103171	49.5787	89.6077	221.904	236.266	24.0545	26.6919
LOC_Os03g05570	Os03g0149800	RING-H2 finger protein ATL3F, putative, expressed	204.439	-4.21941	0.642887	-6.56322	5.26586e-11	7.02281e-10	99.1574	181.813	6.40107	9.15759	523.319	406.784
LOC_Os03g05660	Os03g0151100	appr-1-p processing enzyme family protein, putative, expressed	196.063	1.07042	0.351839	3.04236	0.00234731	0.0079011	138.298	114.282	261.377	269.233	213.818	179.369
LOC_Os03g05730	Os03g0151800	cell division control protein 48 homolog E, putative, expressed	6732.03	-1.11773	0.349735	-3.19595	0.00139373	0.00495823	8006.96	5790.74	2930.62	3428.6	11819.3	8415.95
LOC_Os03g05750	Os03g0152000	heavy-metal-associated domain-containing protein, putative, expressed	1329.92	2.69218	0.578985	4.64983	3.32211e-06	2.09724e-05	589.725	171.423	2123.02	2796.73	1134.84	1163.77
LOC_Os03g05800	Os03g0152600	expressed protein	359.477	3.19761	0.331753	9.63853	5.49698e-22	2.41696e-20	108.29	85.7117	837.473	943.232	89.269	92.8878
LOC_Os03g05806	Os03g0152700	pseudouridine synthase family protein, putative, expressed	373.269	4.19743	0.37543	11.1803	5.09012e-29	4.04908e-27	50.8834	58.4398	1157.53	846.161	65.2145	61.3913
LOC_Os03g06090	Os03g0156700	high-affinity nickel-transport family protein, putative, expressed	601.73	-2.18706	0.307171	-7.12001	1.07918e-12	1.84188e-11	969.394	790.886	194.166	192.309	688.494	775.132
LOC_Os03g06139	Os03g0157400	ABC-2 type transporter domain containing protein, expressed	886.194	3.76377	0.300171	12.5388	4.581e-36	6.28826e-34	160.478	153.242	2354.53	1904.78	378.458	365.679
LOC_Os03g06190	Os03g0157800	3-5 exonuclease family protein, putative, expressed	490.124	3.46961	0.371368	9.34276	9.38537e-21	3.6745e-19	121.337	85.7117	1237.54	1054.95	190.298	250.904
LOC_Os03g06200	Os03g0157900	aminotransferase, putative, expressed	1551.68	-3.72408	0.338345	-11.0067	3.5457e-28	2.60853e-26	3053	2072.67	192.032	195.972	1829.75	1966.66
LOC_Os03g06230	Os03g0158300	galactose mutarotase-like, putative, expressed	808.849	2.27264	0.390896	5.81393	6.10241e-09	6.04655e-08	396.63	311.679	2143.29	1276.57	383.269	341.656
LOC_Os03g06330	Os03g0159100	tyrosine protein kinase domain containing protein, putative, expressed	2633.15	-4.60844	0.33616	-13.7091	8.95781e-43	1.88466e-40	3937.59	4381.69	170.695	170.331	2914.87	4223.72
LOC_Os03g06350	Os03g0159400	DUF623 domain containing protein, expressed	16.768	4.08581	1.06835	3.8244	0.000131091	0.000597512	1.3047	3.89599	42.6738	45.7879	4.27636	2.66919
LOC_Os03g06520	Os03g0161200	sulfate transporter, putative, expressed	476.61	2.82707	0.562507	5.02584	5.01222e-07	3.62814e-06	71.7586	223.37	1167.13	926.748	260.858	209.798
LOC_Os03g06620	Os03g0161800	1,2-dihydroxy-3-keto-5-methylthiopentene dioxygenase protein, putative, expressed	1561.94	1.58149	0.273625	5.77977	7.48043e-09	7.31853e-08	1120.74	911.661	3063.98	3018.34	614.192	642.741
LOC_Os03g06630	Os03g0161900	heat stress transcription factor, putative, expressed	554.106	4.216	0.485964	8.67554	4.11586e-18	1.2975e-16	65.2351	62.3358	1486.11	882.792	536.148	292.009
LOC_Os03g06680	Os03g0162500	plant-specific domain TIGR01615 family protein, expressed	125.209	2.59673	0.786393	3.30207	0.000959737	0.00356705	15.6564	66.2318	365.928	128.206	102.633	72.6019
LOC_Os03g06710	Os03g0162900	PPR repeat domain containing protein, putative, expressed	46.5947	3.0656	0.670355	4.5731	4.80555e-06	2.93257e-05	13.047	12.9866	139.757	76.9237	14.4327	22.4212
LOC_Os03g06720	Os03g0163100	expressed protein	297.533	3.19884	0.449597	7.11492	1.1198e-12	1.90832e-11	54.7975	96.101	550.492	837.004	129.894	116.91
LOC_Os03g06730	Os03g0163200	plant protein of unknown function domain containing protein, expressed	79.8965	3.94188	0.610017	6.46192	1.03383e-10	1.32765e-09	7.82821	18.1813	161.094	239.929	23.52	28.8272
LOC_Os03g06740	Os03g0163300	glutathione reductase, putative, expressed	378.937	4.37094	0.457275	9.55867	1.1928e-21	5.105e-20	31.3129	64.9331	1093.52	897.444	81.7853	104.632
LOC_Os03g06930	Os03g0165300	homeodomain protein, putative, expressed	5084.22	-1.04282	0.337674	-3.08825	0.00201338	0.00689041	4283.34	6710.19	2769.53	2565.96	7031.94	7144.35
LOC_Os03g07140	Os03g0167600,Os03g0167750	male sterility protein, putative, expressed	296.836	1.26375	0.349017	3.62089	0.000293595	0.00124074	203.534	210.383	483.281	510.993	154.483	218.34
LOC_Os03g07170	Os03g0168000	lactose permease-related, putative, expressed	118.217	-4.9066	0.908848	-5.3987	6.71245e-08	5.64899e-07	450.122	89.6077	4.26738	14.6521	84.4581	66.1959
LOC_Os03g07180	Os03g0168100	embryonic protein DC-8, putative, expressed	30.2382	-3.77445	0.981517	-3.84552	0.000120295	0.000553235	122.642	31.1679	4.26738	7.32607	8.01817	8.00757
LOC_Os03g07300	Os03g0169100	ribulose-phosphate 3-epimerase, chloroplast precursor, putative, expressed	6929.41	2.1491	0.298552	7.19843	6.09117e-13	1.07633e-11	3517.48	2929.78	16242.7	12351.8	3264.46	3270.29
LOC_Os03g07360	Os03g0169600	expressed protein	1137.54	4.97947	0.600378	8.29389	1.09608e-16	3.00549e-15	139.603	54.5438	3166.4	2957.9	144.862	361.942
LOC_Os03g07370	Os03g0169800	HNH endonuclease domain-containing protein, putative, expressed	369.471	2.70389	0.349051	7.7464	9.45355e-15	2.07628e-13	106.986	127.269	875.88	648.357	226.647	231.686
LOC_Os03g07400	Os03g0170100	expressed protein	170.129	2.22934	0.51965	4.29007	1.78613e-05	9.82635e-05	106.986	54.5438	387.265	369.967	36.349	65.662
LOC_Os03g07440	Os03g0170500	putativ eribonuclease P, putative, expressed	167.005	6.54051	0.814008	8.03494	9.36247e-16	2.31359e-14	6.52351	3.89599	538.757	430.407	18.1745	4.2707
LOC_Os03g07570	Os03g0171900	aminotransferase, putative, expressed	968.488	-1.95397	0.361592	-5.40379	6.52461e-08	5.50532e-07	1155.97	1684.37	423.537	307.695	1146.06	1093.3
LOC_Os03g07590	Os03g0172100	expressed protein	814.948	-5.9753	0.875741	-6.82314	8.90715e-12	1.33058e-10	3276.11	403.884	39.4733	18.3152	718.963	432.942
LOC_Os03g07600	Os03g0172200	calcium-binding protein, putative, expressed	2197.64	-5.94849	0.845486	-7.03558	1.98432e-12	3.25116e-11	8573.2	1073.99	102.417	53.114	2176.67	1206.47
LOC_Os03g07850	Os03g0174600	tRNA methyltransferase, putative, expressed	245.489	1.29971	0.423706	3.06748	0.00215872	0.0073332	105.681	179.215	392.599	307.695	266.738	221.009
[truncated: 4,744 more rows]

## Sheet: Table_S3
Supporting Table S3. List of differentially expressed genes between OsRKD3 transgenics with mock treatment (TM) and non-transgenics (NT).
UGA_ID	RAPDB_ID	annotation	baseMean	log2FoldChange	lfcSE	stat	pvalue	padj	TM_1	TM_2	TD_1	TD_2	NT_1	NT_2
LOC_Os01g01280	Os01g0102300	expressed protein	295.562	-2.50967	0.428083	-5.86258	4.55723e-09	4.42208e-07	36.5317	36.3626	682.781	602.569	253.374	161.753
LOC_Os01g03530	Os01g0126100	multicopper oxidase domain containing protein, expressed	265.44	4.86294	1.00894	4.81987	1.43649e-06	6.88046e-05	1429.95	77.9198	12.8021	20.1467	25.6581	26.1581
LOC_Os01g04330	Os01g0135700	OsCML16 - Calmodulin-related calcium sensor protein, expressed	1300.65	-2.09932	0.356026	-5.89655	3.71186e-09	3.73042e-07	131.775	105.192	3124.79	3426.77	414.807	600.567
LOC_Os01g04530	Os01g0137600	expressed protein	6.22852	6.97445	1.9651	3.54916	0.000386463	0.00675995	7.82821	16.8826	5.33422	7.32607	0	0
LOC_Os01g04860	Os01g0141600	DUF647 domain containing protein, putative, expressed	442.06	2.29927	0.385423	5.96558	2.4376e-09	2.55234e-07	281.816	464.921	900.417	853.487	80.1817	71.5343
LOC_Os01g05610	Os01g0149400	Core histone H2A/H2B/H3/H4 domain containing protein, putative, expressed	61.6287	2.52684	0.514868	4.90774	9.21312e-07	4.69244e-05	138.298	123.373	22.4037	40.2934	20.8472	24.5565
LOC_Os01g05650	Os01g0149800	metallothionein, putative, expressed	903.118	2.79882	0.365218	7.66343	1.81032e-14	6.36779e-12	444.903	324.666	2399.33	2139.21	64.6799	45.91
LOC_Os01g05870	Os01g0152000	receptor kinase, putative, expressed	11.0345	4.744	1.21595	3.90147	9.56119e-05	0.00228252	19.5705	23.3759	10.6684	10.9891	1.06909	0.533838
LOC_Os01g05900	Os01g0152300	Core histone H2A/H2B/H3/H4 domain containing protein, putative, expressed	101.6	-2.20772	0.443235	-4.98093	6.32809e-07	3.41026e-05	54.7975	51.9465	4.26738	5.49455	272.083	221.009
LOC_Os01g06010	Os01g0153300	Core histone H2A/H2B/H3/H4 domain containing protein, putative, expressed	369.429	-2.25653	0.321889	-7.01027	2.37867e-12	5.30184e-10	138.298	180.514	185.631	188.646	740.879	782.606
LOC_Os01g07300	Os01g0167400	uncharacterized 50.6 kDa protein in the 5region of gyrA and gyrB, putative, expressed	1253.3	-2.34436	0.476225	-4.92279	8.53196e-07	4.38519e-05	721.5	490.895	86.4144	64.1031	4147.53	2009.37
LOC_Os01g07590	Os01g0170600	universal stress protein domain containing protein, putative, expressed	1440.45	1.89595	0.401555	4.72151	2.34102e-06	0.000104982	1418.21	1749.3	1917.12	2706.98	530.268	320.836
LOC_Os01g07880	Os01g0174000	transcription factor HY5, putative, expressed	62.5338	1.84474	0.522835	3.52833	0.00041819	0.00717553	159.174	92.2051	24.5374	29.3043	37.4181	32.5641
LOC_Os01g08190	Os01g0177100	transcriptional corepressor LEUNIG, putative, expressed	12.322	4.74526	1.16733	4.06505	4.80212e-05	0.00131515	35.227	22.0773	5.33422	9.15759	0.534545	1.60151
LOC_Os01g08440	Os01g0179600	UDP-glucoronosyl and UDP-glucosyl transferase domain containing protein, expressed	4076.78	-3.80939	0.484487	-7.86273	3.75841e-15	1.53835e-12	673.226	758.419	851.342	2106.25	11041.6	9029.87
LOC_Os01g08890	None	expressed protein	168.754	-1.48778	0.386371	-3.85065	0.000117806	0.00267073	61.321	63.6345	300.85	236.266	191.902	158.55
LOC_Os01g09540	Os01g0191200	HAD superfamily phosphatase, putative, expressed	1645.16	-3.42856	0.661135	-5.18588	2.15003e-07	1.37609e-05	1.3047	10.3893	6004.2	3728.97	64.1454	61.9252
LOC_Os01g09990	Os01g0196300	helix-loop-helix DNA-binding domain containing protein, expressed	6.92125	7.53674	2.02785	3.71662	0.000201906	0.0040765	28.7035	7.79198	3.20053	1.83152	0	0
LOC_Os01g10080	Os01g0197400	expressed protein	238.302	-1.35966	0.372344	-3.65162	0.000260587	0.00495887	57.4069	55.8425	538.757	487.184	164.105	126.52
LOC_Os01g10210	Os01g0198900	lachrymatory factor synthase, putative, expressed	831.558	-2.1841	0.49197	-4.43949	9.01741e-06	0.000333333	352.27	158.437	1243.94	913.927	944.541	1376.23
LOC_Os01g10260	Os01g0199700	expressed protein	14.6468	-6.20248	1.73431	-3.57634	0.000348441	0.00619109	0	0	28.8048	23.8097	25.1236	10.1429
LOC_Os01g10520	Os01g0201800	expressed protein	198.399	-1.73907	0.45338	-3.83578	0.000125165	0.0028121	157.869	84.4131	78.9465	60.4401	373.112	435.612
LOC_Os01g10850	Os01g0205900	peroxidase precursor, putative, expressed	17.5692	9.06719	1.74902	5.18415	2.17001e-07	1.37609e-05	48.274	57.1412	0	0	0	0
LOC_Os01g11054	Os01g0208700	phosphoenolpyruvate carboxylase, putative, expressed	1546.04	-1.84055	0.45683	-4.02896	5.60252e-05	0.00148907	99.1574	167.528	5200.87	2853.5	508.352	446.822
LOC_Os01g11160	Os01g0209800	amino acid permease family protein, putative, expressed	553.21	1.76178	0.415944	4.23561	2.27936e-05	0.000707766	828.486	1133.73	413.936	364.472	368.836	209.798
LOC_Os01g11970	Os01g0219000	expressed protein	139.909	-2.00281	0.576385	-3.47478	0.000511278	0.00837692	56.1022	94.8024	54.4091	29.3043	400.374	204.46
LOC_Os01g12290	Os01g0222800	S-locus lectin protein kinase family protein, putative, expressed	42.0445	9.52163	1.5528	6.13191	8.68303e-10	1.05093e-07	62.6257	81.8158	56.5428	51.2825	0	0
LOC_Os01g12440	Os01g0224100	AP2 domain containing protein, expressed	178.273	-1.54679	0.369068	-4.19108	2.77628e-05	0.000832219	117.423	148.048	13.869	14.6521	389.683	385.965
LOC_Os01g12830	Os01g0228600	erythronate-4-phosphate dehydrogenase domain containing protein, expressed	595.132	-1.30432	0.318967	-4.08919	4.32877e-05	0.0011957	340.527	306.484	723.321	602.569	894.828	703.064
LOC_Os01g13120	Os01g0232000	aquaporin protein, putative, expressed	84.6014	-4.88496	1.1135	-4.38703	1.1491e-05	0.000408667	1.3047	1.29866	235.773	192.309	37.9527	38.9702
LOC_Os01g13300	Os01g0234100	B3 DNA binding domain containing protein, expressed	30.6228	2.81245	0.711743	3.9515	7.76643e-05	0.00195568	32.6176	64.9331	32.0053	40.2934	5.87999	8.00757
LOC_Os01g15740	None	expressed protein	14.7298	6.89637	1.75256	3.93503	8.31857e-05	0.00206469	6.52351	16.8826	32.0053	32.9673	0	0
LOC_Os01g16124	Os01g0266200	retrotransposon protein, putative, unclassified, expressed	34.7554	3.04514	0.695303	4.37959	1.18906e-05	0.000418626	30.0082	49.3492	68.2781	51.2825	4.27636	5.33838
LOC_Os01g16130	None	retrotransposon protein, putative, unclassified, expressed	22.4045	5.67719	1.28734	4.41003	1.03357e-05	0.000373479	28.7035	25.9733	51.2086	27.4728	1.06909	0
LOC_Os01g16146	Os01g0266500	phenazine biosynthesis protein, putative, expressed	547.524	-2.34036	0.352587	-6.63769	3.18645e-11	5.39349e-09	220.495	279.213	117.353	137.364	1461.45	1069.28
LOC_Os01g16240	Os01g0267900	OsCam1-3 - Calmodulin, expressed	679.982	1.42181	0.311744	4.56083	5.09511e-06	0.000205435	1219.9	945.427	531.289	575.097	369.37	438.815
LOC_Os01g16890	Os01g0276000	ribosomal protein L7Ae, putative, expressed	1242.29	1.29508	0.314197	4.12188	3.75791e-05	0.00107086	1940.09	1718.13	1194.87	1109.9	624.883	865.885
LOC_Os01g17170	Os01g0279100	magnesium-protoporphyrin IX monomethyl ester cyclase,chloroplast precursor, putative, expressed	8747.11	-3.05329	0.388291	-7.86339	3.73875e-15	1.53835e-12	165.697	196.098	31141.2	17976.3	1577.44	1425.88
LOC_Os01g17240	Os01g0279700	transporter, major facilitator family, putative, expressed	4689.72	-1.03417	0.258682	-3.99784	6.39239e-05	0.0016675	1672.63	1967.47	8783.33	8260.15	3788.85	3665.86
LOC_Os01g19140	Os01g0295900	O-sialoglycoprotein endopeptidase, putative, expressed	147.427	-1.58943	0.458439	-3.46706	0.000526184	0.00859612	22.1799	20.7786	406.468	305.863	62.0072	67.2636
LOC_Os01g19740	Os01g0303000	calvin cycle protein CP12, putative, expressed	24322.5	-1.75334	0.45073	-3.89001	0.00010024	0.00237038	6069.48	13152.9	35097.1	26809.8	34510.7	30295.3
LOC_Os01g20910	Os01g0311100	zinc finger, C3HC4 type domain containing protein, expressed	32.9495	4.09397	0.974472	4.20121	2.65487e-05	0.000800086	50.8834	12.9866	71.4786	58.6086	2.13818	1.60151
LOC_Os01g21070	Os01g0312800	endoglucanase, putative, expressed	8.55226	7.97603	1.9758	4.03686	5.41707e-05	0.00144833	28.7035	20.7786	0	1.83152	0	0
LOC_Os01g21420	Os01g0316550,Os01g0316600	pre-mRNA-splicing factor SF2, putative, expressed	400.719	2.79237	0.615884	4.53392	5.78978e-06	0.000231098	742.376	223.37	625.171	673.999	51.8508	87.5494
LOC_Os01g21990	Os01g0323300	CRS2-associated factor 2, chloroplast precursor, putative, expressed	446.043	-2.29271	0.565305	-4.0557	4.99835e-05	0.00136061	43.0552	115.581	1049.78	690.482	476.814	300.551
LOC_Os01g22270	None	retrotransposon protein, putative, unclassified, expressed	175.27	-2.07424	0.582204	-3.56274	0.000367	0.00646978	62.6257	138.957	1.06684	0	529.734	319.235
LOC_Os01g22980	Os01g0332800	OsSCP3 - Putative Serine Carboxypeptidase homologue, expressed	2004.55	-2.28983	0.37613	-6.08785	1.14436e-09	1.32793e-07	39.1411	63.6345	6282.65	5139.24	238.941	263.716
LOC_Os01g24490	Os01g0347200	expressed protein	33.3391	2.62627	0.766503	3.42631	0.000611852	0.00965243	27.3987	64.9331	34.139	58.6086	5.87999	9.07524
LOC_Os01g25484	Os01g0357100	ferredoxin--nitrite reductase, putative, expressed	2397.62	-2.97604	0.513487	-5.79574	6.80195e-09	6.38023e-07	49.5787	127.269	7826.37	4990.89	747.828	643.808
LOC_Os01g25610	Os01g0358400	40S ribosomal protein S4, putative, expressed	1525.02	1.06024	0.285924	3.70812	0.000208804	0.0041672	2301.49	2181.75	1302.62	1214.3	942.937	1207.01
LOC_Os01g28450	Os01g0382000	SCP-like extracellular protein, expressed	35.5534	4.21296	1.13268	3.71946	0.000199647	0.00404178	87.4151	11.688	70.4118	38.4619	4.27636	1.06768
LOC_Os01g29390	Os01g0390300	expressed protein	134.631	-2.05812	0.442731	-4.64868	3.34062e-06	0.000142163	48.274	49.3492	184.564	119.049	224.509	182.039
LOC_Os01g31690	Os01g0501800	oxygen-evolving enhancer protein 1, chloroplast precursor, putative, expressed	20226.3	-3.08378	0.838505	-3.67771	0.00023534	0.00459494	120.033	1020.75	69713	40831.9	6428.43	3243.6
LOC_Os01g34680	Os01g0531300	expressed protein	9.10775	7.72856	1.83311	4.21608	2.4858e-05	0.000759896	27.3987	14.2853	7.46791	5.49455	0	0
LOC_Os01g34790	Os01g0532300	expressed protein	188.395	3.04738	0.491967	6.19428	5.85528e-10	7.40528e-08	58.7116	64.9331	420.337	571.434	6.41454	8.5414
LOC_Os01g35330	Os01g0537250	circumsporozoite protein precursor, putative, expressed	296.245	4.00322	0.390128	10.2613	1.05263e-24	1.48104e-21	253.112	320.77	596.366	571.434	14.9673	20.8197
LOC_Os01g36220	Os01g0542700	bZIP transcription factor domain containing protein, expressed	102.593	1.64554	0.469736	3.50311	0.000459865	0.00773151	180.049	120.776	88.5481	130.038	42.7636	53.3838
LOC_Os01g37630	Os01g0557100	esterase, putative, expressed	210.395	-1.99531	0.388032	-5.14214	2.71634e-07	1.67237e-05	116.119	74.0238	149.358	164.837	392.89	365.145
LOC_Os01g37920	None	expressed protein	494.861	-1.32419	0.332671	-3.98048	6.87771e-05	0.00176546	354.879	331.159	299.783	265.57	720.566	997.209
LOC_Os01g37950	Os01g0559900	expressed protein	19.3148	8.91707	1.64246	5.42909	5.66419e-08	4.26463e-06	41.7505	53.2452	11.7353	9.15759	0	0
LOC_Os01g40120	Os01g0583300	expressed protein	43.7459	2.75505	0.766396	3.59481	0.000324625	0.00586985	20.8752	58.4398	98.1497	73.2607	4.27636	7.47373
LOC_Os01g40290	Os01g0585200	expressed protein	36.3604	3.633	0.714577	5.08413	3.69318e-07	2.18218e-05	37.8364	35.0639	78.9465	60.4401	2.67272	3.20303
LOC_Os01g40499	Os01g0587400	S-locus lectin protein kinase family protein, putative, expressed	234.466	1.67899	0.458816	3.6594	0.000252808	0.00486429	639.304	344.146	57.6096	58.6086	127.756	179.369
LOC_Os01g40580	Os01g0588400	hypersensitive-induced response protein, putative, expressed	30.2777	2.43473	0.690986	3.52356	0.000425795	0.00726558	82.1962	50.6478	9.6016	14.6521	9.08726	15.4813
LOC_Os01g40730	None	expressed protein	45.2516	2.72232	0.681782	3.99294	6.52585e-05	0.00170007	76.9774	67.5305	37.3396	67.7662	6.41454	15.4813
LOC_Os01g40860	Os01g0591000	aldehyde dehydrogenase, putative, expressed	143.1	-2.52978	0.632505	-3.99962	6.3444e-05	0.00165954	41.7505	19.4799	211.235	232.603	101.029	252.505
LOC_Os01g41710	Os01g0600900	chlorophyll A-B binding protein, putative, expressed	22475.2	-3.64009	0.945892	-3.84831	0.000118933	0.00268818	28.7035	354.535	88943.9	40745.8	3457.44	1320.71
LOC_Os01g41770	Os01g0601675	leucine rich repeat protein, putative, expressed	266.331	4.05555	0.485612	8.35142	6.74454e-17	4.60101e-14	537.537	963.608	1.06684	5.49455	45.4363	44.8424
LOC_Os01g42410	Os01g0609900	pleiotropic drug resistance protein, putative, expressed	967.949	1.40373	0.311574	4.50529	6.62815e-06	0.000257993	1826.58	2280.45	71.4786	76.9237	700.788	851.471
LOC_Os01g42740	None	ammonium transporter 2, putative, expressed	17.2065	5.19183	1.16478	4.45733	8.29856e-06	0.000310652	33.9223	44.1545	13.869	9.15759	0	2.13535
LOC_Os01g42790	Os01g0613800	xylem cysteine proteinase 2 precursor, putative, expressed	23.4609	3.77717	1.08324	3.48692	0.00048862	0.00811195	53.4928	63.6345	9.6016	5.49455	0.534545	8.00757
LOC_Os01g42860	Os01g0615100	inhibitor I family protein, putative, expressed	1638.59	3.11756	0.838118	3.71971	0.00019945	0.00404142	6047.3	2489.54	56.5428	254.581	198.851	784.742
LOC_Os01g44069	Os01g0631400	glycerol-3-phosphate acyltransferase, putative, expressed	13.613	8.50937	1.72275	4.93941	7.83576e-07	4.06449e-05	40.4458	31.1679	6.40107	3.66304	0	0
LOC_Os01g44170	None	expressed protein	32.9208	-4.00057	0.82504	-4.84894	1.24123e-06	6.07449e-05	5.21881	5.19465	14.9358	5.49455	93.5453	73.1358
LOC_Os01g45670	Os01g0644500	expressed protein	8.5127	7.05071	1.89193	3.72674	0.000193976	0.00394826	18.2658	7.79198	8.53476	16.4837	0	0
LOC_Os01g45960	Os01g0647700	hydrolase, alpha/beta fold family domain containing protein, expressed	78.5384	1.68806	0.471686	3.57877	0.00034521	0.00615797	150.041	96.101	73.6123	75.0922	34.2109	42.1732
LOC_Os01g46120	Os01g0649900	GDSL-like lipase/acylhydrolase, putative, expressed	48.9771	-4.50489	0.828001	-5.44068	5.30763e-08	4.02308e-06	9.13292	1.29866	26.6711	20.1467	93.0108	143.602
LOC_Os01g46169	Os01g0650200	GDSL-like lipase/acylhydrolase, putative, expressed	484.997	7.89489	0.508615	15.5223	2.45008e-54	5.51562e-50	914.596	1373.99	278.446	333.336	4.8109	4.80454
LOC_Os01g46670	Os01g0655000	expressed protein	9.54668	8.18718	1.9841	4.12639	3.68495e-05	0.0010514	30.0082	27.2719	0	0	0	0
LOC_Os01g47070	Os01g0660200	glycosyl hydrolase, putative, expressed	586.781	1.43542	0.418811	3.42738	0.000609445	0.00962119	395.325	662.318	1213	858.982	218.629	172.43
LOC_Os01g47350	Os01g0662700	enoyl-CoA hydratase/isomerase family protein, putative, expressed	182.752	-2.59874	0.688704	-3.77338	0.000161051	0.00341391	3.91411	11.688	588.898	397.439	62.5417	32.0303
LOC_Os01g47510	None	retrotransposon protein, putative, unclassified, expressed	14.4662	7.5834	1.87085	4.05345	5.04683e-05	0.0013705	5.21881	32.4666	23.4706	25.6412	0	0
LOC_Os01g47840	Os01g0668901	S-locus-like receptor protein kinase, putative, expressed	561.068	2.66539	0.444319	5.99882	1.98758e-09	2.14088e-07	1573.47	1185.68	91.7487	80.5868	288.12	146.805
LOC_Os01g48370	Os01g0674500	OsFBT1 - F-box and tubby domain containing protein, expressed	673.393	-1.1584	0.307679	-3.76496	0.000166578	0.00349487	425.333	355.834	847.075	668.504	882.533	861.08
LOC_Os01g48500	Os01g0676200	expressed protein	718.118	-1.75468	0.347765	-5.04558	4.52156e-07	2.57044e-05	361.403	294.796	850.275	587.917	1177.07	1037.25
LOC_Os01g48610	Os01g0677900	expressed protein	62.2456	2.21196	0.628139	3.52146	0.000429184	0.00730847	32.6176	68.8291	123.754	126.375	8.01817	13.8798
LOC_Os01g48990	Os01g0682500	uncharacterized kinase mug58, putative, expressed	1025.98	-1.81251	0.427093	-4.24384	2.19731e-05	0.000685122	103.071	188.306	2879.41	1961.56	535.614	487.928
LOC_Os01g49219	Os01g0686100	expressed protein	47.765	-9.21588	1.58641	-5.80927	6.27453e-09	5.94278e-07	0	0	0	1.83152	168.382	116.377
LOC_Os01g49370	Os01g0688000	expressed protein	31.2781	4.62464	1.14449	4.04079	5.32704e-05	0.00142935	13.047	79.2184	45.8743	45.7879	3.20727	0.533838
LOC_Os01g49380	Os01g0688200	lipase, putative, expressed	397.517	-3.14115	0.368624	-8.52128	1.57793e-17	1.18408e-14	138.298	93.5037	60.8102	47.6195	1013.5	1031.37
LOC_Os01g49430	Os01g0688900	DnaK family protein, putative, expressed	37.0625	6.28449	1.08467	5.79389	6.87748e-09	6.42431e-07	104.376	103.893	9.6016	1.83152	2.67272	0
LOC_Os01g49614	Os01g0690800,Os01g0690900	Protein kinase domain containing protein, expressed	136.476	1.3585	0.380172	3.57337	0.000352418	0.00623713	108.29	101.296	278.446	249.086	44.3672	37.3686
LOC_Os01g49720	Os01g0692100	glutathione S-transferase, putative, expressed	37.8939	-3.57483	0.957251	-3.73447	0.000188108	0.00385672	3.91411	12.9866	5.33422	3.66304	157.691	43.7747
LOC_Os01g50030	Os01g0695100	CPuORF25 - conserved peptide uORF-containing transcript, expressed	306.533	-1.61525	0.318452	-5.07219	3.93257e-07	2.30547e-05	104.376	116.88	495.016	445.059	324.469	353.401
LOC_Os01g50080	Os01g0695700	MDR-like ABC transporter, putative, expressed	131.129	-4.17426	1.13458	-3.67911	0.000234052	0.00458172	2.6094	0	445.941	291.211	26.7272	20.2858
LOC_Os01g50090	None	retrotransposon protein, putative, unclassified, expressed	22.0434	-3.98108	0.985116	-4.04123	5.31718e-05	0.0014284	5.21881	2.59733	1.06684	0	45.9708	77.4065
LOC_Os01g50610	Os01g0701700	SAM dependent carboxyl methyltransferase, putative, expressed	21.8644	3.43802	0.836125	4.11185	3.92505e-05	0.00110176	41.7505	74.0238	1.06684	3.66304	4.27636	6.40605
LOC_Os01g50934	Os01g0705500	fiber protein Fb11, putative, expressed	84.593	2.0525	0.481866	4.25948	2.04902e-05	0.000646044	76.9774	124.672	129.088	128.206	26.7272	21.8873
LOC_Os01g50940	Os01g0705700	helix-loop-helix DNA-binding domain containing protein, expressed	446.138	1.82526	0.405157	4.50506	6.63547e-06	0.000257993	662.789	455.831	619.837	622.716	120.807	194.851
LOC_Os01g51320	Os01g0710200	peroxisomal N-acetyl-spermine/spermidine oxidase precursor, putative, expressed	23.0634	4.34277	0.978825	4.43672	9.13418e-06	0.000336544	39.1411	58.4398	21.3369	14.6521	4.27636	0.533838
LOC_Os01g51410	Os01g0711400	glycine dehydrogenase, putative, expressed	5524.27	-1.77676	0.383184	-4.63684	3.53775e-06	0.000149985	1085.51	616.865	12324.2	13285.8	3216.89	2616.34
LOC_Os01g51540	Os01g0712700	cytidine/deoxycytidylate deaminase, putative, expressed	71.7861	2.9601	0.701892	4.21731	2.47236e-05	0.000759316	61.321	129.866	62.9438	152.016	9.62181	14.9475
LOC_Os01g51550	Os01g0712800	peroxidase family protein, expressed	8.41173	7.97386	2.04339	3.90227	9.5296e-05	0.00227739	11.7423	37.6612	1.06684	0	0	0
LOC_Os01g51850	Os01g0716300	expressed protein	83.514	-1.67803	0.439342	-3.8194	0.000133775	0.00296704	46.9693	49.3492	41.6069	54.9455	142.723	165.49
LOC_Os01g51980	Os01g0717400	alliin lyase precursor, putative, expressed	211.727	-2.98262	0.728044	-4.09675	4.18991e-05	0.00117026	2.6094	7.79198	730.789	446.89	51.8508	30.4288
LOC_Os01g52130	Os01g0719300	sulfate transporter, putative, expressed	84.5311	2.46363	0.646801	3.80894	0.000139563	0.00306522	255.722	127.269	18.1364	36.6304	22.9854	46.4439
LOC_Os01g52240	Os01g0720500	chlorophyll A-B binding protein, putative, expressed	967.563	-7.59003	1.03782	-7.31347	2.60331e-13	6.81462e-11	2.6094	3.89599	3460.84	1084.26	1047.71	206.061
LOC_Os01g52500	Os01g0723400	NADP-dependent malic enzyme, putative, expressed	2090.72	1.05544	0.29249	3.60848	0.000308001	0.0056648	2088.83	2393.44	2648.98	3256.44	1163.7	992.938
LOC_Os01g53040	Os01g0730700	WRKY14, expressed	97.8077	3.34335	0.710975	4.70249	2.57003e-06	0.000114341	403.153	106.49	16.0027	10.9891	22.9854	27.2257
LOC_Os01g53160	Os01g0732300	DUF623 domain containing protein, expressed	69.8075	3.90448	0.52907	7.3799	1.58414e-13	4.40275e-11	163.088	116.88	59.7433	60.4401	7.48363	11.2106
LOC_Os01g53220	Os01g0733200	HSF-type DNA-binding domain containing protein, expressed	372.381	-1.7719	0.365544	-4.84729	1.25157e-06	6.09855e-05	241.37	241.551	61.877	40.2934	933.85	715.343
LOC_Os01g53255	Os01g0733801	expressed protein	36.244	8.15358	1.57296	5.18358	2.17661e-07	1.3764e-05	24.7893	31.1679	86.4144	75.0922	0	0
LOC_Os01g53330	Os01g0734600	anthocyanidin 5,3-O-glucosyltransferase, putative, expressed	189.463	-2.66107	0.55305	-4.81163	1.49705e-06	7.12507e-05	24.7893	19.4799	460.877	351.651	188.694	91.2863
LOC_Os01g53810	Os01g0740600,Os01g0740650	peptidase, putative, expressed	463.324	3.9642	0.659272	6.01299	1.8213e-09	1.99034e-07	1848.76	427.26	187.765	170.331	65.2145	80.6095
LOC_Os01g53820	Os01g0740800	expressed protein	37.7159	8.67166	1.88536	4.59948	4.23557e-06	0.000175278	206.143	11.688	4.26738	3.66304	0	0.533838
LOC_Os01g54040	Os01g0743600	ATP-dependent protease La, putative, expressed	186.396	1.54104	0.409981	3.7588	0.000170728	0.00355215	343.137	250.642	181.364	139.195	85.5272	118.512
LOC_Os01g54420	Os01g0748000	dynamin family protein, putative, expressed	53.7146	-2.04627	0.533346	-3.83666	0.000124718	0.00280937	30.0082	29.8692	9.6016	5.49455	111.185	136.129
LOC_Os01g54470	Os01g0748500	GDSL-like lipase/acylhydrolase, putative, expressed	79.9768	1.67477	0.483754	3.46203	0.000536115	0.00872039	114.814	77.9198	133.356	93.4074	30.469	29.8949
LOC_Os01g54480	Os01g0748600	serine/threonine protein kinase, putative, expressed	677.294	-1.08527	0.315425	-3.44066	0.00058029	0.00929124	566.241	427.26	522.754	439.564	1076.04	1031.91
LOC_Os01g54890	Os01g0752500	ethylene-responsive transcription factor 2, putative, expressed	203.192	-2.40599	0.646004	-3.72442	0.000195763	0.00398105	69.1492	120.776	4.26738	18.3152	675.13	331.513
LOC_Os01g55090	None	transposon protein, putative, Mutator sub-class, expressed	173.81	11.4753	1.49825	7.65914	1.8718e-14	6.38516e-12	238.761	320.77	237.906	245.423	0	0
LOC_Os01g55280	Os01g0757600	expressed protein	19.0434	3.8478	0.82895	4.64177	3.45429e-06	0.000146723	39.1411	45.4532	12.8021	10.9891	2.13818	3.73686
LOC_Os01g55570	Os01g0761000	expressed protein	861.411	-2.09407	0.550811	-3.80179	0.000143653	0.00312306	32.6176	66.2318	2929.56	1717.96	275.291	146.805
LOC_Os01g55720	Os01g0762900	expressed protein	17.4734	3.60625	0.875022	4.12133	3.7669e-05	0.00107207	23.4846	35.0639	21.3369	20.1467	2.67272	2.13535
LOC_Os01g55830	Os01g0764000	glutathione S-transferase, putative, expressed	1381.49	1.64018	0.289768	5.66034	1.51076e-08	1.31314e-06	2100.57	1749.3	1465.84	1738.11	650.541	584.552
LOC_Os01g56270	Os01g0768600	transposon protein, putative, CACTA, En/Spm sub-class, expressed	33.5457	-6.22788	1.31666	-4.73007	2.24439e-06	0.000101254	0	2.59733	0	3.66304	123.48	71.5343
LOC_Os01g56470	Os01g0771200	mal d 1-associated protein, putative, expressed	538.131	-1.51991	0.441961	-3.43902	0.000583828	0.00932798	400.544	337.652	194.166	179.489	1415.47	701.463
LOC_Os01g56680	Os01g0773700	photosystem II reaction center W protein, chloroplast precursor, putative, expressed	6869.26	-2.26197	0.634519	-3.56486	0.000364053	0.0064279	225.714	568.814	23135.6	13474.5	2764.67	1046.32
LOC_Os01g56850	Os01g0776300	expressed protein	90.9653	9.04836	1.58458	5.71027	1.12794e-08	1.02388e-06	31.3129	72.7251	280.58	161.174	0	0
LOC_Os01g57004	Os01g0777900	adhesive/proline-rich protein, putative, expressed	192.584	2.81053	0.571245	4.92001	8.65404e-07	4.43781e-05	627.562	283.108	36.2727	78.7553	64.1454	65.662
LOC_Os01g57073	Os01g0778800	insulin-degrading enzyme, putative, expressed	583.31	1.80663	0.385832	4.68242	2.83506e-06	0.000123928	1041.15	1010.36	402.2	459.711	214.887	371.551
LOC_Os01g57230	Os01g0780600	BTBN1 - Bric-a-Brac, Tramtrack, Broad Complex BTB domain with non-phototropic hypocotyl 3 NPH3 and coiled-coil domains, expressed	189.499	2.37489	0.497272	4.77584	1.78957e-06	8.34096e-05	523.186	241.551	100.283	124.543	68.4217	79.008
LOC_Os01g57270	Os01g0781100	disease resistance RPP13-like protein 1, putative, expressed	25.2455	8.15421	1.61124	5.06084	4.17421e-07	2.41567e-05	31.3129	24.6746	40.5401	54.9455	0	0
LOC_Os01g57340	Os01g0782100	rp1, putative, expressed	44.7621	4.52443	0.715036	6.32755	2.49082e-10	3.52662e-08	53.4928	57.1412	72.5454	80.5868	1.60363	3.20303
LOC_Os01g57420	Os01g0783200	diacylglycerol kinase, putative, expressed	1012.5	1.56844	0.341674	4.59045	4.42285e-06	0.000181584	1979.23	1348.01	882.281	743.596	598.156	523.695
LOC_Os01g57500	Os01g0784100	expressed protein	6.87858	7.48352	1.96499	3.80843	0.000139851	0.00306855	23.4846	11.688	4.26738	1.83152	0	0
LOC_Os01g57540	Os01g0784500	protein kinase, putative, expressed	30.9671	3.35036	0.675865	4.95714	7.15387e-07	3.77161e-05	80.8915	66.2318	9.6016	14.6521	9.08726	5.33838
LOC_Os01g57570	Os01g0784800	NADPH-dependent FMN reductase domain containing protein, expressed	2833.04	1.1647	0.308782	3.77192	0.000161997	0.00342302	4627.78	4297.28	1749.63	2342.51	1798.21	2182.86
LOC_Os01g57770	Os01g0787600	OsPOP4 - Putative Prolyl Oligopeptidase homologue, expressed	229.95	2.73859	0.55343	4.9484	7.48249e-07	3.90826e-05	739.766	372.716	30.9385	69.5977	94.6144	72.0681
LOC_Os01g57920	Os01g0789000	OsFBL3 - F-box domain and LRR containing protein, expressed	23.5031	7.93625	1.64059	4.83743	1.3153e-06	6.3541e-05	16.9611	31.1679	41.6069	51.2825	0	0
LOC_Os01g58022	None	NADPH-dependent oxidoreductase, putative, expressed	8.54631	-6.68123	1.92089	-3.4782	0.000504798	0.00830096	0	0	2.13369	0	23.52	25.6242
LOC_Os01g58049	None	photosystem I assembly protein ycf4, putative, expressed	33.002	-2.98151	0.682142	-4.3708	1.23794e-05	0.000428747	11.7423	9.09064	5.33422	7.32607	73.2326	91.2863
LOC_Os01g58240	Os01g0794800,Os01g0795000	OsSub6 - Putative Subtilisin homologue, expressed	129.029	2.48261	0.41602	5.96753	2.40865e-09	2.54571e-07	215.276	271.421	108.818	91.5759	50.7817	36.301
LOC_Os01g58290	Os01g0795400	OsSub9 - Putative Subtilisin homologue, expressed	1120.57	2.87601	0.76003	3.78408	0.000154278	0.00329516	5049.2	832.443	14.9358	25.6412	318.054	483.123
LOC_Os01g58335	Os01g0795832	expressed protein	46.7757	5.30831	0.791451	6.70705	1.98595e-11	3.5203e-09	106.986	62.3358	57.6096	49.451	1.06909	3.20303
LOC_Os01g58444	Os01g0797900	expressed protein	169.589	-1.43892	0.376308	-3.82379	0.000131416	0.00292704	92.6339	98.6984	166.428	141.027	294	224.746
LOC_Os01g58870	Os01g0802850	domain of unknown function, DUF250 domain containing protein, expressed	367.215	1.88601	0.372562	5.06227	4.14304e-07	2.40382e-05	465.779	709.07	355.259	355.314	176.934	140.933
LOC_Os01g59200	Os01g0806400	DUF617 domain containing protein, expressed	23.5623	4.28343	1.24427	3.44253	0.000576302	0.00924054	48.274	76.6211	6.40107	3.66304	6.41454	0
LOC_Os01g59730	Os01g0812800	ribosomal protein L7Ae, putative, expressed	111.078	2.284	0.579297	3.9427	8.05688e-05	0.00200599	121.337	266.226	107.751	91.5759	28.3309	51.2484
LOC_Os01g60040	Os01g0816400	HEAT repeat family protein, putative, expressed	1252.52	1.00321	0.283654	3.53675	0.000405087	0.00700001	1694.81	1555.8	1318.62	1324.19	717.894	903.787
LOC_Os01g60730	Os01g0822800	RING-H2 finger protein, putative, expressed	602.317	-1.71521	0.459256	-3.73475	0.000187899	0.0038562	105.681	188.306	1475.45	879.129	527.061	438.281
LOC_Os01g61070	Os01g0826000	heavy metal-associated domain containing protein, expressed	153.875	2.62579	0.431537	6.08474	1.1668e-09	1.33335e-07	230.932	177.917	177.096	271.065	32.0727	34.1656
LOC_Os01g61110	Os01g0826651,Os01g0826800	ulp1 protease family, C-terminal catalytic domain containing protein, expressed	7.6137	7.5857	1.85818	4.08233	4.45864e-05	0.00122733	19.5705	18.1813	4.26738	3.66304	0	0
LOC_Os01g62010	Os01g0837200	hydrolase, alpha/beta fold family domain containing protein, expressed	29.5844	2.44752	0.679035	3.60441	0.000312858	0.00571213	35.227	25.9733	50.1417	54.9455	6.41454	4.80454
LOC_Os01g62230	Os01g0839500	Core histone H2A/H2B/H3/H4 domain containing protein, putative, expressed	679.526	-1.35867	0.32107	-4.2317	2.31933e-05	0.000718194	498.396	563.62	157.893	133.701	1542.7	1180.85
LOC_Os01g62290	Os01g0840100	DnaK family protein, putative, expressed	2604.18	-2.24743	0.430009	-5.22647	1.72779e-07	1.14064e-05	1285.13	1325.93	293.382	322.347	8381.66	4016.6
LOC_Os01g62460	Os01g0842200	ZOS1-16 - C2H2 zinc finger protein, expressed	2776.3	-1.53285	0.287802	-5.32605	1.00373e-07	6.9313e-06	904.159	1024.64	4638.64	4509.2	3130.29	2450.85
LOC_Os01g62740	Os01g0845950	expressed protein	38.5982	8.40031	1.56694	5.36098	8.27728e-08	5.9533e-06	36.5317	29.8692	73.6123	91.5759	0	0
LOC_Os01g62830	Os01g0847100	expressed protein	74.9348	2.99049	0.722389	4.13972	3.47732e-05	0.000999764	301.386	93.5037	3.20053	1.83152	29.9345	19.752
LOC_Os01g62970	Os01g0848900	expressed protein	324.55	2.80127	0.334861	8.36545	5.98843e-17	4.21286e-14	698.016	549.334	251.775	269.233	81.2508	97.6923
LOC_Os01g62980	Os01g0849000	LTPL101 - Protease inhibitor/seed storage/LTP family protein precursor, expressed	201.02	2.18474	0.349503	6.25101	4.07815e-10	5.40043e-08	383.582	301.29	185.631	184.983	70.0254	80.6095
LOC_Os01g62990	Os01g0849100	ATROPGEF7/ROPGEF7, putative, expressed	27.2632	7.23964	1.27199	5.69159	1.25861e-08	1.12053e-06	88.7198	72.7251	1.06684	0	0	1.06768
LOC_Os01g63150	Os01g0850200	retrotransposon protein, putative, Ty3-gypsy subclass, expressed	662.818	-1.95249	0.4361	-4.47717	7.56393e-06	0.000286665	463.169	229.863	336.056	265.57	1397.83	1284.41
LOC_Os01g63190	Os01g0850700	laccase precursor protein, putative, expressed	174.029	-5.34046	0.58999	-9.05178	1.40656e-19	1.37672e-16	9.13292	12.9866	85.3476	40.2934	478.952	417.461
LOC_Os01g64640	Os01g0866200	histone H3, putative, expressed	83.7927	-2.44875	0.557043	-4.39597	1.10277e-05	0.000394683	19.5705	46.7519	39.4733	34.7988	166.243	195.918
LOC_Os01g65240	Os01g0872900	transposon protein, putative, Pong sub-class, expressed	75.8028	10.1871	1.51413	6.72803	1.71981e-11	3.09731e-09	116.119	112.984	119.487	106.228	0	0
LOC_Os01g65460	Os01g0875500	beta-galactosidase precursor, putative, expressed	115.316	-2.3089	0.627378	-3.68024	0.000233012	0.0045733	75.6727	38.9599	7.46791	1.83152	374.716	193.249
LOC_Os01g65650	Os01g0878300,Os01g0878550	receptor-like protein kinase HAIKU2 precursor, putative, expressed	1879.42	2.85905	0.623656	4.58433	4.55434e-06	0.000186075	6547	1688.26	805.468	1100.74	489.108	645.944
LOC_Os01g65660	Os01g0878400	amino acid transporter, putative, expressed	585.072	3.25005	0.507634	6.40235	1.53005e-10	2.26608e-08	1686.98	711.667	366.995	492.678	107.978	144.136
LOC_Os01g65700	Os01g0879200	expressed protein	7.35825	7.25209	1.96945	3.6823	0.000231137	0.00454441	19.5705	10.3893	3.20053	10.9891	0	0
LOC_Os01g65850	Os01g0881000	CHD3-type chromatin-remodeling factor PICKLE, putative, expressed	22.5205	4.45518	0.814049	5.47286	4.42827e-08	3.46143e-06	57.4069	48.0505	13.869	10.9891	2.13818	2.66919
LOC_Os01g65904	Os01g0881800	expressed protein	206.897	-2.70057	0.659648	-4.09395	4.24087e-05	0.0011801	15.6564	9.09064	678.513	377.293	110.651	50.1807
LOC_Os01g66000	Os01g0882500	NADH dehydrogenase I subunit N, putative, expressed	700.637	-2.0298	0.557946	-3.63798	0.000274784	0.00515831	14.3517	31.1679	2455.88	1516.5	118.134	67.7974
LOC_Os01g66544	Os01g0888850,Os01g0888900	expressed protein	137.09	3.58699	0.943178	3.80309	0.000142901	0.00311333	684.969	59.7385	8.53476	7.32607	34.2109	27.7596
LOC_Os01g66600	Os01g0889800	rhodanese-like, putative, expressed	224.302	-1.6611	0.47436	-3.50176	0.000462189	0.00776478	45.6646	93.5037	445.941	320.516	229.854	210.332
LOC_Os01g66930	Os01g0894100	transposon protein, putative, CACTA, En/Spm sub-class, expressed	35.6909	-7.24986	1.84793	-3.92324	8.73663e-05	0.00214014	1.3047	0	0	14.6521	102.098	96.0908
LOC_Os01g67480	Os01g0900800	helix-loop-helix DNA-binding domain containing protein, expressed	2823.11	-1.43316	0.345001	-4.15407	3.2661e-05	0.000946288	2308.02	1664.89	1094.58	1142.87	6264.86	4463.42
LOC_Os01g67730	Os01g0904300	1-5-phosphoribosyl-5-5-phosphoribosylaminomethylideneaminoimidazole-4-carboxamide isomerase, chloroplast precursor, putative, expressed	39.472	5.28446	1.21927	4.33414	1.46334e-05	0.000487355	15.6564	25.9733	109.885	84.2498	0	1.06768
LOC_Os01g68300	Os01g0910900	expressed protein	7709.67	3.07496	0.297786	10.3261	5.37201e-25	8.06231e-22	2031.42	2190.84	17759.8	23774.9	243.218	257.844
LOC_Os01g68450	Os01g0912700	expressed protein	829.55	-2.8797	0.802766	-3.58723	0.000334211	0.0060142	3.91411	49.3492	2559.36	1972.54	223.44	168.693
LOC_Os01g68720	Os01g0915900	keratin, type I cytoskeletal 9, putative, expressed	5.98168	6.97696	2.03734	3.42455	0.000615824	0.00970828	18.2658	6.49331	7.46791	3.66304	0	0
LOC_Os01g68860	Os01g0917400	zinc finger C-x8-C-x5-C-x3-H type family protein, expressed	446.806	-1.20366	0.319124	-3.77178	0.000162089	0.00342302	195.705	154.541	776.663	747.259	435.119	371.551
LOC_Os01g69250	Os01g0921600	mitochondrial import receptor subunit TOM20, putative, expressed	1889.41	-1.58133	0.439892	-3.59481	0.000324622	0.00586985	943.3	1555.8	697.716	661.178	4803.42	2675.06
LOC_Os01g69980	Os01g0924400	TCP family transcription factor, putative, expressed	300.531	-1.65958	0.390949	-4.245	2.18593e-05	0.00068252	109.595	163.632	388.332	278.391	420.687	442.552
LOC_Os01g70360	Os01g0928600	serine palmitoyltransferase 2, putative, expressed	83.6986	4.18505	1.08149	3.86971	0.000108967	0.00254996	434.466	41.5572	0	0	8.01817	18.1505
LOC_Os01g70400	Os01g0929100	expressed protein	1991.93	-2.14011	0.488979	-4.37669	1.20493e-05	0.000422817	143.517	324.666	5457.98	3961.57	1214.49	849.336
LOC_Os01g70410	Os01g0929200	protein kinase, putative, expressed	1156.9	-1.66499	0.444706	-3.74402	0.000181101	0.00374032	122.642	227.266	3117.32	2364.49	661.232	448.424
LOC_Os01g70460	Os01g0930000	expressed protein	324.69	-1.62553	0.432624	-3.75739	0.000171698	0.00356574	56.1022	51.9465	862.011	644.694	205.265	128.121
LOC_Os01g70490	Os01g0930400	potassium transporter, putative, expressed	1957.76	2.54082	0.356482	7.12749	1.02215e-12	2.44794e-10	5290.57	4318.05	184.564	302.2	826.941	824.246
LOC_Os01g70850	Os01g0934800	esterase, putative, expressed	431.688	-3.15414	0.665557	-4.7391	2.1467e-06	9.76291e-05	121.337	138.957	5.33422	7.32607	1854.34	462.837
LOC_Os01g71090	Os01g0937100	xylanase inhibitor, putative, expressed	97.1587	3.5186	0.93408	3.76692	0.000165275	0.00347077	465.779	54.5438	11.7353	5.49455	17.64	27.7596
LOC_Os01g71094	Os01g0937200	basic 7S globulin 2 precursor, putative, expressed	54.2004	2.35584	0.580122	4.06093	4.88768e-05	0.00133695	66.5398	42.8559	112.019	82.4183	12.2945	9.07524
LOC_Os01g71340	Os01g0940700	glycosyl hydrolases family 17, putative, expressed	374.354	3.60473	0.56053	6.43093	1.26829e-10	1.91623e-08	760.641	1286.97	19.2032	10.9891	118.134	50.1807
LOC_Os01g71540	Os01g0942900	expressed protein	104.171	-10.3501	1.5261	-6.78203	1.18503e-11	2.22311e-09	0	0	0	0	330.349	294.678
LOC_Os01g71590	Os01g0943800	expressed protein	24.6637	-8.27157	1.66758	-4.96022	7.04135e-07	3.72976e-05	0	0	0	0	82.3199	65.662
LOC_Os01g71620	Os01g0944000	expressed protein	308.964	-11.9169	1.50386	-7.92418	2.29654e-15	1.03399e-12	0	0	2.13369	0	1034.88	816.772
LOC_Os01g71624	Os01g0944100	expressed protein	1416.82	-11.6718	1.09706	-10.6392	1.95785e-26	3.67292e-23	2.6094	0	1.06684	1.83152	3571.83	4923.59
LOC_Os01g71630	Os01g0944200	expressed protein	3421.19	-12.9443	1.0797	-11.9889	4.06363e-33	1.82961e-29	2.6094	0	2.13369	0	10533.7	9988.64
LOC_Os01g71670	Os01g0944700	glycosyl hydrolases family 17, putative, expressed	7.38151	7.58484	1.99184	3.80796	0.00014012	0.00307145	14.3517	23.3759	1.06684	5.49455	0	0
LOC_Os01g71840	Os01g0946800	retrotransposon protein, putative, unclassified, expressed	29.8398	-2.44699	0.698013	-3.50565	0.00045549	0.00768089	7.82821	10.3893	26.6711	34.7988	43.2981	56.053
LOC_Os01g71860	Os01g0947000	glycosyl hydrolases family 17, putative, expressed	1056.4	-1.37991	0.325067	-4.24502	2.18576e-05	0.00068252	874.151	884.389	3.20053	0	2059.6	2517.05
LOC_Os01g72009	Os01g0948600	expressed protein	8565.73	1.92999	0.559588	3.44895	0.00056277	0.00908178	28802.6	9221.8	1378.36	2012.84	5038.08	4940.67
LOC_Os01g72360	Os01g0952900	expressed protein	642.598	-4.20003	0.617054	-6.80657	9.99516e-12	1.92317e-09	84.8057	22.0773	1110.59	673.999	907.657	1056.46
LOC_Os01g72430	Os01g0953600	NADPH quinone oxidoreductase, putative, expressed	327.273	2.50997	0.413673	6.06752	1.299e-09	1.46215e-07	297.472	377.911	557.96	611.727	43.2981	75.2711
LOC_Os01g72630	Os01g0956500	expressed protein	188.019	6.95546	0.605151	11.4938	1.41815e-30	5.32088e-27	425.333	303.887	208.035	184.983	1.60363	4.2707
LOC_Os01g72950	Os01g0959900	expressed protein	675.582	-2.70723	0.472014	-5.73549	9.72285e-09	8.97052e-07	56.1022	103.893	1762.43	1086.09	600.294	444.687
LOC_Os01g73150	Os01g0962500	expressed protein	123.285	-1.58788	0.381324	-4.16413	3.1254e-05	0.000913121	82.1962	81.8158	40.5401	42.1249	226.112	266.919
LOC_Os01g73540	Os01g0966200	YGGT family protein, putative, expressed	120.343	-3.27815	0.93175	-3.51827	0.000434362	0.0073799	0	12.9866	359.527	223.445	86.5962	39.504
LOC_Os01g73630	Os01g0967200	rhoGAP domain containing protein, expressed	103.337	5.22233	0.763248	6.84225	7.79608e-12	1.52613e-09	377.059	141.554	61.877	25.6412	9.62181	4.2707
LOC_Os01g73670	Os01g0967800	expressed protein	125.684	3.02856	0.48616	6.22955	4.67771e-10	6.08698e-08	287.035	153.242	140.824	119.049	27.2618	26.6919
LOC_Os01g74146	Os01g0972900	WD repeat-containing protein, putative, expressed	35.1381	-4.26588	1.10292	-3.86781	0.000109817	0.00256477	6.52351	3.89599	0	0	166.243	34.1656
[truncated: 1,214 more rows]

## Sheet: Table_S4
Supporting Table S4. List of differentially expressed genes between TD and TM only.
[truncated: 5,992 more rows]

[truncated: 7 more sheets: Table_S5, Table_S6, Table_S7, Table_S8, Table_S9, Table_S10, Table_S11]
